# Supplementary material for: Normal variation in pelvic roll motion pattern during straight-line trot in hand in warmblood horses
Source: Sci Rep. 2023 Oct 10;13:17117. doi: 10.1038/s41598-023-44223-2 (PMC10564842; doi:10.1038/s41598-023-44223-2)
Supplement: Supplementary file 1 — Supplementary Information 1. [file 41598_2023_44223_MOESM1_ESM.xlsx]

## Sheet: Explanations
Sheet Data time series											Sheet Data pelvic ROM
	Variable	Explanation									Variable	Explanation
	horse_serial	Horse serial number									horse_serial	See above
	measurement	Measurement id (composed from date/day and repetition number)									measurement	See above
	group	In which experiment the data were collected:									group	See above
	PPE	Presented for pre-purchase examination (Hardeman et al., 2022)									age	Horse age
	VAR	Normal variation in motion symmetry (Hardeman et al., 2019) and back range of motion (Hardeman et al., 2020)									discipline	Horse primary discipline (D - dressage, SJ - show jumping, other - general purpose)
	LPS	Baseline measurements from a study on pain expressions and motion asymmetry									stride_speed	Horse movement speed
	index	Normalised time point within the stride (0-100%)									Pelvis_roll_ROM	Pelvic roll stride range of motion (ROM)
	roll_norm	Roll angle normalised to measurement average stride range of motion									Pelvis_pitch_ROM	Pelvic pitch stride ROM
	stride_serial	Stride serial number within a measurement									Pelvis_yaw_ROM	Pelvic yaw stride ROM
	Model formula for time series analysis of normal variation (using lmer R package)										Model formula for evaluating the influence of age and discipline
	mod2d <- lmer(roll_norm ~ sin((index/100)*2*pi) +cos((index/100)*2*pi)										See Supplementary Table S1
	# + sin((index/100)*4*pi)		Note: commented lines (#) were not included final model (p<0.05)
	+ cos((index/100)*4*pi)
	+ sin((index/100)*6*pi) + cos((index/100)*6*pi)
	# + sin((index/100)*8*pi)
	+ cos((index/100)*8*pi)
	+ sin((index/100)*10*pi)+cos((index/100)*10*pi)
	+ sin((index/100)*14*pi)+cos((index/100)*14*pi)+
	+ (1|horse_serial)
	+ (sin((index/100)*2*pi)-1|horse_serial)+ (cos((index/100)*2*pi)-1|horse_serial)
	, dataGAM)
	summary(mod2d)
	Model formula for cluster analysis using finite mixture models ( FLEXMIX R package)
	mod1 <- flexmix(.~.|horse_serial, model = FLXMRlmm(roll_norm ~ sin((index/100)*2*pi)+cos((index/100)*6*pi),
	random = ~ 1),
	data = dataGAMmean,
	control = list(tolerance = 10^-3,verbose = 0),
	k = 1)		Note: k was initially set to 1 and increased until the model converged with duplicate clusers

## Sheet: Data pelvic ROM
horse_serial	measurement	group	age	discipline	stride_speed	Pelvis_roll_ROM	Pelvis_pitch_ROM	Pelvis_yaw_ROM
1	2018-12-20.1	PPE	5	D	4.17675551017304	6.56227623832524	9.59764106327622	2.44452387605459
1	2018-12-20.1	PPE	5	D	4.07549780142628	11.2340533637638	9.88445676812636	2.37390580048285
1	2018-12-20.1	PPE	5	D	3.5494488469182	8.4133115476039	11.373773844439	3.52258043976084
1	2018-12-20.1	PPE	5	D	3.79376971841736	5.56498236140002	10.0232975124334	3.38667302717336
1	2018-12-20.1	PPE	5	D	3.94568628372716	7.80443471361878	10.2234020031387	3.0903977944707
1	2018-12-20.1	PPE	5	D	4.16216399562349	6.34574952419889	10.9796007658746	4.42285859603553
1	2018-12-20.1	PPE	5	D	4.22122924022845	6.0350933793291	10.622268525341	4.14720423972102
1	2018-12-20.1	PPE	5	D	4.26572052283281	5.24108134600772	11.3718378473001	3.45963752241946
2	2018-07-06.1	PPE	4	SJ	3.55277156443666	8.57383295961618	8.85834636062312	5.51733762434364
2	2018-07-06.1	PPE	4	SJ	3.65044854623752	7.47175634237899	9.91787353785682	4.52047514029484
2	2018-07-06.1	PPE	4	SJ	3.74598284877404	9.50810569366521	8.54377150477931	5.37548742219089
2	2018-07-06.1	PPE	4	SJ	3.88259698030657	8.85996853560013	8.81776542584188	4.19794018021217
2	2018-07-06.1	PPE	4	SJ	4.00950111678766	8.86621738441759	10.3745943457914	5.79750201066147
2	2018-07-06.1	PPE	4	SJ	3.94190298189097	8.1960917648561	9.76796839580036	5.72199758764804
2	2018-07-06.1	PPE	4	SJ	4.06392768220815	7.49104055959937	8.61697566668278	5.98104311679037
2	2018-07-06.1	PPE	4	SJ	3.28546030236843	6.9056624338777	10.2266177178201	5.51673802281196
2	2018-07-06.1	PPE	4	SJ	2.91520129013201	10.2352165234736	8.8276351775275	5.12895560277743
2	2018-07-06.1	PPE	4	SJ	3.50111162347073	10.1153035779844	8.39432920186977	5.55474028090374
2	2018-07-06.1	PPE	4	SJ	3.80376053186194	10.9555082900329	8.65952235128994	4.97935682367752
2	2018-07-06.1	PPE	4	SJ	3.74452167982117	6.65378062760794	9.46946633879541	4.16640609448941
2	2018-07-06.1	PPE	4	SJ	3.90431309012461	11.7670547416779	8.53006946869057	5.67259427776105
2	2018-07-06.1	PPE	4	SJ	3.99673355637468	7.54364323130354	8.10721612621819	5.03666801651726
2	2018-07-06.1	PPE	4	SJ	3.87260812031828	8.18440487340373	9.90135405663242	5.78128349767871
2	2018-07-06.1	PPE	4	SJ	NA	8.36676596466366	9.69850493259337	4.69126295330651
2	2018-07-06.1	PPE	4	SJ	3.69353733811812	8.90788429059353	9.22364265768582	4.592412379328
2	2018-07-06.1	PPE	4	SJ	3.67378271520845	7.96235082389459	9.8525908738191	4.33232926298166
2	2018-07-06.1	PPE	4	SJ	3.57605547353742	7.14223020866125	9.61434914952057	5.32879486313437
3	2018-06-19.1	PPE	6	other	2.89506327191472	4.39027885230221	8.10643254104387	4.7129059573248
3	2018-06-19.1	PPE	6	other	3.01710840121543	4.98093684231181	8.20769848993395	4.38896160032036
3	2018-06-19.1	PPE	6	other	3.06107896791645	4.68341410581975	7.85914663004686	3.52309213594027
3	2018-06-19.1	PPE	6	other	3.08640545108836	4.1477162809447	8.27206836575873	3.40263979437817
3	2018-06-19.1	PPE	6	other	3.06178767799415	4.98276441446858	8.14896967923907	3.20318867473187
3	2018-06-19.1	PPE	6	other	3.00521639355601	5.43514102992349	8.94162708693414	2.96172312200488
3	2018-06-19.1	PPE	6	other	3.03904051214242	5.23684395229956	8.24364329288452	3.85242401336667
3	2018-06-19.1	PPE	6	other	3.11612986765028	6.11836243574879	8.67513957279856	3.42669276002132
3	2018-06-19.1	PPE	6	other	3.11356091144375	6.39832325858946	8.2895278061094	3.34041265237191
3	2018-06-19.1	PPE	6	other	3.08913185469261	4.94662381084921	8.29272385481917	3.75345211062378
3	2018-06-19.1	PPE	6	other	2.91809961896	5.84714295478074	7.86283562156507	3.16018871009105
3	2018-06-19.1	PPE	6	other	2.62833363507956	6.53771588550241	9.51141528076838	4.03221326873369
3	2018-06-19.1	PPE	6	other	3.35633040341466	4.86325485229936	7.00890455454805	4.48651874754525
3	2018-06-19.1	PPE	6	other	3.4549100757556	4.03068497483056	7.01839991174502	4.35400250778534
3	2018-06-19.1	PPE	6	other	3.51663375692065	4.20178632113016	5.72829361710811	4.34042623107484
3	2018-06-19.1	PPE	6	other	3.4985681471054	4.39811724690012	6.58346687408943	3.48738136836938
3	2018-06-19.1	PPE	6	other	3.37706977792607	3.3588134762049	6.643857582487	3.92463547141312
3	2018-06-19.1	PPE	6	other	3.36501027782895	4.58288192510339	7.00712290827051	4.15611231988346
3	2018-06-19.1	PPE	6	other	3.44009021405374	4.17652638458704	7.5769377923863	4.40205352764793
3	2018-06-19.1	PPE	6	other	3.48247423030046	5.74668116111014	7.90797964630482	4.10275920748531
3	2018-06-19.1	PPE	6	other	3.46953741218959	4.82868303595679	7.75875992149289	4.2737901736054
3	2018-06-19.1	PPE	6	other	3.48387779870877	5.47329347392938	7.15416208803419	4.08163237219966
3	2018-06-19.1	PPE	6	other	3.50195651984528	4.14153089538783	7.91573084772108	3.98839988400538
4	2018-07-13.1	PPE	7	D	4.34692609888621	6.78680547611199	9.05869740707281	4.62492773795001
4	2018-07-13.1	PPE	7	D	4.44778362086005	6.31763833923256	9.23718791969816	5.12916486801093
4	2018-07-13.1	PPE	7	D	4.50113209305091	5.66549326757882	9.59967736339772	6.5593330237111
4	2018-07-13.1	PPE	7	D	4.53166016008418	8.00142982617032	9.22719658052542	5.60688569181065
4	2018-07-13.1	PPE	7	D	4.39435992470206	7.17842204090554	9.5118677796787	4.65941036963809
4	2018-07-13.1	PPE	7	D	4.61421127341712	7.0207006664968	8.5640889951115	5.98768730057297
4	2018-07-13.1	PPE	7	D	3.94062456249067	7.06949379623685	9.15062984553278	5.69348413498213
4	2018-07-13.1	PPE	7	D	3.8259364920453	8.21642559928454	NA	NA
4	2018-07-13.1	PPE	7	D	4.09935575845273	5.96315725834801	10.0409509898455	5.34040179451292
4	2018-07-13.1	PPE	7	D	4.07770387713418	6.44952550713896	8.18019397405343	5.23314989618038
4	2018-07-13.1	PPE	7	D	4.16376560419761	6.67331289859939	8.63728648589686	4.31136341167843
4	2018-07-13.1	PPE	7	D	4.29072364338885	4.88553977068677	8.68260912561679	5.12907091122413
4	2018-07-13.1	PPE	7	D	4.51337711404375	5.26179009693399	10.6272180733822	6.41702362443421
4	2018-07-13.1	PPE	7	D	4.2940764630589	8.76833338156305	8.88305097082013	4.71418197937384
5	2019-05-28.1	PPE	10	SJ	3.62671953213545	4.75796001927167	10.2713124965805	4.36562314970677
5	2019-05-28.1	PPE	10	SJ	3.67972765421415	6.22382107055394	10.2207968112982	3.6616056241207
5	2019-05-28.1	PPE	10	SJ	3.66085318396702	6.72133986005108	10.3262905839998	4.70734485002008
5	2019-05-28.1	PPE	10	SJ	3.52699728693325	4.54272041080423	9.8333939780981	4.37535835768927
5	2019-05-28.1	PPE	10	SJ	3.6260328362875	4.71828609947841	9.50591774222914	4.41676932895938
5	2019-05-28.1	PPE	10	SJ	3.6959836279234	5.82270476558839	10.5943965808476	4.88609169832813
5	2019-05-28.1	PPE	10	SJ	3.19034857662582	4.80859350721787	10.5217165051462	3.98986008105835
5	2019-05-28.1	PPE	10	SJ	3.17879440128193	4.58787651234617	9.02852161003834	4.21041447004845
5	2019-05-28.1	PPE	10	SJ	3.19535072701252	6.62053972091704	9.75894076590333	4.16574579027926
5	2019-05-28.1	PPE	10	SJ	3.2050787092618	4.19942240458577	9.69839165924698	4.12956264728972
5	2019-05-28.1	PPE	10	SJ	3.01311036753554	6.11155213272652	11.6610850131771	5.5335525318578
5	2019-05-28.1	PPE	10	SJ	2.86702616016978	6.45770578640399	11.3333152655687	4.61132529588356
5	2019-05-28.1	PPE	10	SJ	3.34550877047099	5.9508590483949	9.58827281828376	4.03519969471014
5	2019-05-28.1	PPE	10	SJ	3.38803874734467	4.91096736850918	9.54287600465199	4.02326418935588
5	2019-05-28.1	PPE	10	SJ	3.3232751704227	4.55594474336583	9.87545013948071	4.42104573430617
5	2019-05-28.1	PPE	10	SJ	3.28301114124874	4.64880710689738	9.28303519569008	4.25342638526756
5	2019-05-28.1	PPE	10	SJ	3.39365557576685	4.4590904368905	10.5680166409551	4.00000372350119
5	2019-05-28.1	PPE	10	SJ	3.45211623506268	6.31770863196117	9.40861107437075	3.80273320144565
5	2019-05-28.1	PPE	10	SJ	3.38440362284653	4.76959658775101	9.06235550351259	3.94090408527035
5	2019-05-28.1	PPE	10	SJ	3.49944113401807	4.31551472382999	10.3416422490427	4.13892448245452
5	2019-05-28.1	PPE	10	SJ	3.52104967063706	5.33618586414302	10.1533694550813	4.31718175141059
5	2019-05-28.1	PPE	10	SJ	3.45667586218218	4.70125808589771	11.3547999744072	4.88259381914932
5	2019-05-28.1	PPE	10	SJ	3.30366206777715	4.53682175168375	9.75883020138176	4.19375144810608
6	2019-11-28.3	PPE	9	D	4.15614556086815	8.30849685642335	9.77732396590579	7.03982934137849
6	2019-11-28.3	PPE	9	D	4.26471779654705	7.51189143561332	10.093758370102	6.93249817551849
6	2019-11-28.3	PPE	9	D	4.4073910578744	8.76919526324217	9.92932763482729	7.40831595680202
6	2019-11-28.3	PPE	9	D	4.53522331589327	7.50847922986544	9.94177184566806	7.04505757363178
6	2019-11-28.3	PPE	9	D	3.32705498960669	8.51959452586071	7.86750033099367	6.48181535135685
6	2019-11-28.3	PPE	9	D	3.65169956961938	8.24447846513657	8.90862052667049	5.91887223122886
6	2019-11-28.3	PPE	9	D	3.93415098068085	10.1782884041956	9.42603590907495	6.20219161948785
6	2019-11-28.3	PPE	9	D	3.88021082806246	8.71659482666946	8.95184882893465	5.2877749040283
6	2019-11-28.3	PPE	9	D	3.58995541392516	NA	NA	NA
6	2019-11-28.3	PPE	9	D	NA	NA	NA	NA
7	2019-01-02.2	PPE	5	D	3.4879196442041	9.02039866689411	13.170201540006	6.92378072798973
7	2019-01-02.2	PPE	5	D	3.73097145170908	8.17627395008214	12.6650080148144	5.30123865855663
7	2019-01-02.2	PPE	5	D	3.91561510065544	8.73703361301382	12.9031284598835	4.87253117731056
7	2019-01-02.2	PPE	5	D	3.84143978857045	7.04659451101452	13.2549682294719	7.04513667781493
7	2019-01-02.2	PPE	5	D	NA	8.19624883166106	NA	NA
7	2019-01-02.2	PPE	5	D	3.86805278038253	NA	NA	NA
7	2019-01-02.2	PPE	5	D	3.89015824080539	7.14604790357627	12.7386145608418	6.69771337513947
7	2019-01-02.2	PPE	5	D	3.83476755634411	8.60764558473102	14.6754185831339	5.45211027230051
7	2019-01-02.2	PPE	5	D	3.63143705736871	6.79454623328241	14.6140574489186	4.7408354691361
7	2019-01-02.2	PPE	5	D	3.96310840095752	6.50370117764421	13.099648368303	5.42448301530839
7	2019-01-02.2	PPE	5	D	3.88374388223102	10.042030900697	15.1383229276227	4.74032560154796
7	2019-01-02.2	PPE	5	D	3.69861272470718	6.49522035853192	16.1039294796415	5.45034104112922
7	2019-01-02.2	PPE	5	D	3.49252922859598	11.3772664830714	15.8085923573903	7.56188997168423
8	2018-05-03.1	PPE	4	D	3.65041800995117	5.9182949577151	11.2386054223171	3.73429074294938
8	2018-05-03.1	PPE	4	D	3.69563880331316	4.54860067126677	9.44935943578649	3.36464032165523
8	2018-05-03.1	PPE	4	D	3.69170288890721	5.56758450741215	9.59312738205703	3.4137416536606
8	2018-05-03.1	PPE	4	D	3.60948844684389	4.52782153427795	10.2534613688233	3.53461455868071
8	2018-05-03.1	PPE	4	D	3.53660658565123	4.78098751459332	9.24383014411683	3.77784019595207
8	2018-05-03.1	PPE	4	D	3.30361257742713	6.44393654293661	9.96406489277069	5.28048988261833
8	2018-05-03.1	PPE	4	D	3.07453190253892	5.91563912442825	9.01201373496404	4.43411476989171
8	2018-05-03.1	PPE	4	D	3.02100514215283	7.13213318494776	10.9994748130192	3.64322347925109
8	2018-05-03.1	PPE	4	D	3.21874568909957	4.71994919811795	10.6549841680275	3.74186203933619
8	2018-05-03.1	PPE	4	D	3.38722389967739	4.79613059762798	10.7036998723192	3.70208792605997
8	2018-05-03.1	PPE	4	D	3.47836326713801	5.3873704984676	10.7939249076182	4.18716550638442
8	2018-05-03.1	PPE	4	D	3.46380090721181	6.06773520499556	10.5313111632576	4.47107497520454
8	2018-05-03.1	PPE	4	D	3.60939386783161	5.24604947920529	10.6752725320572	4.21793260965332
8	2018-05-03.1	PPE	4	D	3.42613676349926	3.94691002911715	9.97232151018159	4.1582600167926
8	2018-05-03.1	PPE	4	D	3.41590646580459	5.18983766345902	9.79951834850671	4.1271831232728
9	2019-02-08.2	PPE	10	D	3.9768836494666	NA	NA	NA
9	2019-02-08.2	PPE	10	D	3.57064449548545	10.9618988985377	10.1632443474426	3.19504472409155
9	2019-02-08.2	PPE	10	D	3.79650045032049	14.6550984990117	10.1831531947961	2.57968258533534
9	2019-02-08.2	PPE	10	D	3.82366665278248	12.1553915088452	10.8708652080988	4.70171086197308
9	2019-02-08.2	PPE	10	D	3.79126178020798	11.3465103523185	10.7503157670596	3.66024072367354
9	2019-02-08.2	PPE	10	D	3.78333110145173	10.7898365125744	8.45438085896236	3.68533292193771
9	2019-02-08.2	PPE	10	D	3.70148731861663	9.21648574965202	10.4498642429864	3.05489100291079
9	2019-02-08.2	PPE	10	D	3.7536581193474	11.8341738923107	10.6733831743887	3.02260762005501
9	2019-02-08.2	PPE	10	D	3.75125486058082	11.7154305812943	11.2824418605045	3.25113339942992
9	2019-02-08.2	PPE	10	D	3.64557027873973	12.223074283643	10.6088093360528	4.527973802011
9	2019-02-08.2	PPE	10	D	3.63000932290364	12.6400041998921	12.2119936865446	3.00462051739873
9	2019-02-08.2	PPE	10	D	NA	14.4222095481641	NA	NA
10	2019-04-18.1	PPE	9	SJ	3.61206824950341	5.07486036766126	8.25622118247788	3.98736462766782
10	2019-04-18.1	PPE	9	SJ	3.73719177543346	5.2260740174472	10.3125037336507	5.03046712689158
10	2019-04-18.1	PPE	9	SJ	3.84361987712756	8.18597597261688	9.87926500285965	3.76620042842186
10	2019-04-18.1	PPE	9	SJ	3.89579422019726	9.51278948490359	9.04640074985085	3.73444937912448
10	2019-04-18.1	PPE	9	SJ	3.94308912915582	7.73411270119747	10.5805181038722	4.29859227456993
10	2019-04-18.1	PPE	9	SJ	3.89449829542718	7.60566202607958	9.66269361994839	5.2512581168818
10	2019-04-18.1	PPE	9	SJ	3.9053494152221	7.97026276990718	9.99516874394747	6.20446705950802
10	2019-04-18.1	PPE	9	SJ	3.86110955313907	7.77393933859796	9.44152062743847	4.34249268507568
10	2019-04-18.1	PPE	9	SJ	3.78989959148778	6.9601353082996	9.91572191006696	5.47710030004835
10	2019-04-18.1	PPE	9	SJ	3.35374752374701	9.19415887941523	10.0446731151182	5.98878010622177
10	2019-04-18.1	PPE	9	SJ	3.68174086610934	8.67622310431537	6.8101879842315	5.12229100205576
10	2019-04-18.1	PPE	9	SJ	3.92972805231513	7.46660766206816	9.07150730804416	4.97834357439461
10	2019-04-18.1	PPE	9	SJ	3.86276065142781	6.65102789620202	9.01469720893353	5.01205521416365
10	2019-04-18.1	PPE	9	SJ	3.95973601391386	5.43651981119818	8.28603008962137	4.33384396052373
10	2019-04-18.1	PPE	9	SJ	4.01063316524416	8.80771423505135	7.80120318279395	5.04358373280688
10	2019-04-18.1	PPE	9	SJ	4.01360522543403	6.14279454472879	9.55740377160874	5.52706157495927
10	2019-04-18.1	PPE	9	SJ	4.10980732049642	8.35796441699835	8.34493277114204	4.48166504148959
10	2019-04-18.1	PPE	9	SJ	4.0599817741917	8.22737352840145	8.9120071595086	4.11552800340377
10	2019-04-18.1	PPE	9	SJ	3.97762409537586	NA	NA	NA
10	2019-04-18.1	PPE	9	SJ	3.90707955509697	NA	NA	NA
11	2018-05-04.1	PPE	5	D	4.02155234522412	8.25696747196854	10.0017406015847	4.0586737158751
11	2018-05-04.1	PPE	5	D	3.9648310197118	9.3123095148643	8.50372646820757	3.68954089031613
11	2018-05-04.1	PPE	5	D	3.86810461856244	6.97607359040882	8.29978363384356	3.22671989194829
11	2018-05-04.1	PPE	5	D	3.77693178112431	7.46572698829033	9.01163105570321	3.09179663195821
11	2018-05-04.1	PPE	5	D	3.49249006987312	12.0143337843398	8.87882040547313	4.74432059964174
11	2018-05-04.1	PPE	5	D	4.16073583509746	8.82293034351517	9.7302856740952	4.47382651274295
11	2018-05-04.1	PPE	5	D	4.20891331930439	9.49615161068909	10.3550896994241	4.66347800646081
11	2018-05-04.1	PPE	5	D	4.28848904107263	8.74554872128491	9.88258045662649	4.75755259719628
11	2018-05-04.1	PPE	5	D	4.36329873139088	6.51669823658728	9.93909812957298	4.77795107009707
11	2018-05-04.1	PPE	5	D	4.30902062851431	8.08358758598538	9.68312844086078	4.03550934603282
11	2018-05-04.1	PPE	5	D	4.27244324714702	6.70914750937666	9.46075029129616	3.38289140403004
11	2018-05-04.1	PPE	5	D	4.28368713149616	9.05685522594872	10.439379289571	4.22747338340616
11	2018-05-04.1	PPE	5	D	4.21563299554071	8.85517172748448	9.84340494940282	3.88024931586532
11	2018-05-04.1	PPE	5	D	4.05464332125089	7.13253663482853	8.88969378974437	3.98560971173985
11	2018-05-04.1	PPE	5	D	3.80513746102609	10.2476100937658	12.6368918785825	4.58582880823863
11	2018-05-04.1	PPE	5	D	3.98540325964865	9.37500095715097	10.5130190024601	3.97965878996216
11	2018-05-04.1	PPE	5	D	3.99930361063517	11.9087409400468	11.6887911316425	3.00716001329703
11	2018-05-04.1	PPE	5	D	3.86158809988058	6.85281199991972	9.20772148405412	3.23451602854052
11	2018-05-04.1	PPE	5	D	3.9020418828081	9.50107349959593	11.3010599180779	3.80280911401402
12	2018-07-12.1	PPE	7	SJ	4.10915764570027	6.57635927703338	13.5384656534422	6.55177959116426
12	2018-07-12.1	PPE	7	SJ	4.19200942955436	5.13685923067101	13.3746124700106	6.59813546433398
12	2018-07-12.1	PPE	7	SJ	3.91923693210574	5.5774519573881	14.3893797023613	5.476530610029
12	2018-07-12.1	PPE	7	SJ	3.89101815634641	4.30212318774611	13.8833630177519	6.10234482507813
12	2018-07-12.1	PPE	7	SJ	3.87842348735101	5.56911222444894	13.5856882933564	6.14350575085875
12	2018-07-12.1	PPE	7	SJ	4.01358560205258	6.11614676111112	14.7293766498211	5.91647542468059
12	2018-07-12.1	PPE	7	SJ	3.76391657937549	4.54711864176787	14.1475809888441	7.22703837559792
12	2018-07-12.1	PPE	7	SJ	3.79248088240725	7.94475276917327	18.6842606094745	6.2059108141456
12	2018-07-12.1	PPE	7	SJ	3.67043803406405	6.95332099659552	14.1268934389959	5.48084252224169
12	2018-07-12.1	PPE	7	SJ	4.00871605135435	6.77417355667578	14.0787931457062	6.17433002756475
12	2018-07-12.1	PPE	7	SJ	4.05429399311072	9.19206167375152	15.2773829741203	5.34440156312778
12	2018-07-12.1	PPE	7	SJ	3.98735955663522	6.01887842180812	12.9533353614838	6.4594180739919
12	2018-07-12.1	PPE	7	SJ	3.81102351898714	5.43334729975702	14.4642506506602	6.5691482197079
12	2018-07-12.1	PPE	7	SJ	3.96155941111059	5.55329530718266	14.0570628172889	6.79896025727475
12	2018-07-12.1	PPE	7	SJ	4.02594920693524	7.06122582558514	14.3946105410955	6.64191234233642
12	2018-07-12.1	PPE	7	SJ	3.94025314986422	6.92492391186936	15.0975157716958	5.82230030159416
13	2018-06-20.2	PPE	10	SJ	3.47397342785353	4.96516532760016	9.55676223529323	5.37547199846605
13	2018-06-20.2	PPE	10	SJ	3.43593348979778	4.56741707725059	9.19983911799892	4.9193496457594
13	2018-06-20.2	PPE	10	SJ	3.38605756428761	4.57436218196438	7.94331055357501	5.87592297605141
13	2018-06-20.2	PPE	10	SJ	3.35545878002407	5.63413553399964	9.54665116657971	4.37327880996679
13	2018-06-20.2	PPE	10	SJ	2.45128385698717	6.18247132945266	9.32374980390676	3.63277942081607
13	2018-06-20.2	PPE	10	SJ	2.38824017806473	6.07422241507584	7.48231651937146	4.5561109651364
13	2018-06-20.2	PPE	10	SJ	2.87285146729393	7.80076438521637	6.92762468898863	4.99416380507447
13	2018-06-20.2	PPE	10	SJ	3.21887279828986	7.46455116263658	7.76060091465836	5.70252067534515
13	2018-06-20.2	PPE	10	SJ	3.21702131903112	5.74950703743612	8.43283532938227	4.10711825927415
13	2018-06-20.2	PPE	10	SJ	3.19697662021755	7.63241362442483	8.15250855646498	4.6371562073122
13	2018-06-20.2	PPE	10	SJ	3.27393626727874	5.93611866497755	8.25010736740522	4.92811372263595
13	2018-06-20.2	PPE	10	SJ	3.37034826316138	6.16005387253083	8.84587172824985	5.19214823698212
13	2018-06-20.2	PPE	10	SJ	3.45675042331864	5.35907674715005	9.66410012044953	4.69327317262853
13	2018-06-20.2	PPE	10	SJ	3.51802673837454	6.44036453918238	8.54187644132259	5.04169608797666
13	2018-06-20.2	PPE	10	SJ	3.54123771515223	5.56676602797585	8.66641410561159	5.65661726493131
13	2018-06-20.2	PPE	10	SJ	3.48617817488309	7.40126378388071	7.47132540717286	5.05992280111091
13	2018-06-20.2	PPE	10	SJ	3.49821104036125	6.69704150241003	7.45614498473723	3.72267622774826
13	2018-06-20.2	PPE	10	SJ	3.34286801192703	7.87086573298718	7.77166153285881	6.29795698315261
13	2018-06-20.2	PPE	10	SJ	3.30489979090177	4.91623351325093	9.88527264800479	4.86377978546173
13	2018-06-20.2	PPE	10	SJ	3.53215466399131	4.49002418251519	8.73753846245187	4.83921694397122
13	2018-06-20.2	PPE	10	SJ	3.4903859262875	4.66399034146106	7.94859501458247	4.95171794593736
14	2018-05-28.1	PPE	8	SJ	3.98736728160341	8.16267658461413	12.622410655574	5.21147790811724
14	2018-05-28.1	PPE	8	SJ	4.13436270214541	14.473589035753	10.7040904748854	6.05446618275934
14	2018-05-28.1	PPE	8	SJ	4.06810792972785	15.6129895224338	11.5210271584556	6.90907718439643
14	2018-05-28.1	PPE	8	SJ	4.03596383892949	9.80488348417427	10.458039304216	5.84851340722172
14	2018-05-28.1	PPE	8	SJ	4.09189437122798	10.5170141872808	10.695828215408	5.1098615815216
14	2018-05-28.1	PPE	8	SJ	4.09988597293051	12.6118302087991	10.2359634074709	5.15966736237536
14	2018-05-28.1	PPE	8	SJ	3.96587721058995	12.9574404729883	11.8879272575898	8.89305244516832
14	2018-05-28.1	PPE	8	SJ	3.86503270645867	7.85445821896693	11.0300214471693	6.37923802736632
14	2018-05-28.1	PPE	8	SJ	3.49636366312893	9.73602426590697	10.3174802067919	5.10814504757032
14	2018-05-28.1	PPE	8	SJ	3.63214720508087	13.2343135042115	10.9165764905407	6.55812160159677
14	2018-05-28.1	PPE	8	SJ	3.67745445154425	14.4226545925774	10.2933407271196	5.96911323260475
14	2018-05-28.1	PPE	8	SJ	3.72433401054583	10.9622424882434	11.4045779458097	6.98616716618537
14	2018-05-28.1	PPE	8	SJ	3.67270682765316	15.345686393219	10.3114870325221	7.48934659889062
14	2018-05-28.1	PPE	8	SJ	3.50566526884666	11.36141763735	10.9239814451992	6.82261270358166
14	2018-05-28.1	PPE	8	SJ	3.32965553620191	13.9935180592449	11.050334711376	8.11024945039015
14	2018-05-28.1	PPE	8	SJ	3.32960597838911	12.1429532024299	10.5181322942343	6.49642770256603
14	2018-05-28.1	PPE	8	SJ	3.16778889259549	15.016545945014	10.968469742025	8.59586658994142
14	2018-05-28.1	PPE	8	SJ	3.06989518727847	10.7974025704214	12.7326049726205	8.19549319640021
15	2018-05-18.1	PPE	10	SJ	3.86727536548393	8.43083704095954	9.72710465768036	4.86994205538732
15	2018-05-18.1	PPE	10	SJ	3.7979010763069	10.0684823531657	10.476532838739	4.45608324438607
15	2018-05-18.1	PPE	10	SJ	3.73514686197501	7.55636815350645	11.8335851987298	4.60996219837117
15	2018-05-18.1	PPE	10	SJ	3.80693247668736	9.00181206016252	10.3227761343161	4.79738015339279
15	2018-05-18.1	PPE	10	SJ	3.88877556982866	8.72198722458069	10.0756163546764	5.44152990128928
15	2018-05-18.1	PPE	10	SJ	3.8517137451008	8.29281914625866	9.98033026119822	4.2350766032822
15	2018-05-18.1	PPE	10	SJ	3.58900443499908	9.82287245805384	9.54366956581645	4.36831524568003
15	2018-05-18.1	PPE	10	SJ	3.33294334871947	10.9228244020713	9.21363474172838	4.91125367066086
15	2018-05-18.1	PPE	10	SJ	3.34348600187284	8.37965099523895	7.9117873528952	4.4197725644294
15	2018-05-18.1	PPE	10	SJ	3.39127497246465	9.16463477250947	8.40883682197088	3.68984520667659
15	2018-05-18.1	PPE	10	SJ	3.3678643251748	10.281816993019	9.22477064266251	4.22277382380164
15	2018-05-18.1	PPE	10	SJ	3.50301017959523	8.56811845469742	8.1621722971384	4.53047164412041
15	2018-05-18.1	PPE	10	SJ	3.56310204012284	10.9921389044202	8.82513517455774	5.10728523408119
15	2018-05-18.1	PPE	10	SJ	3.45238731623782	9.25942036133547	9.6409411298575	5.07438624955578
15	2018-05-18.1	PPE	10	SJ	3.36074320675708	10.8571296102539	9.48401311232485	3.95507289629463
15	2018-05-18.1	PPE	10	SJ	3.34138090155303	8.95190721063303	9.90410096570043	5.10757486478637
16	2019-03-29.1	PPE	11	SJ	3.62667363446365	7.54075370717343	8.81312584926334	5.1966184883085
16	2019-03-29.1	PPE	11	SJ	3.65167794176706	6.67451672779488	8.00663835340703	5.12831771725493
16	2019-03-29.1	PPE	11	SJ	3.64479791305513	8.09390310650423	8.49497369322328	4.85550043674125
16	2019-03-29.1	PPE	11	SJ	3.67091804653164	5.95631785978621	8.84400351409361	4.76954234309562
16	2019-03-29.1	PPE	11	SJ	3.6963005764884	7.55646886247962	8.44986879753758	4.49782927649729
16	2019-03-29.1	PPE	11	SJ	3.60987140318835	8.39721725768665	8.44382407687732	5.15499272588224
16	2019-03-29.1	PPE	11	SJ	3.6160331987503	7.97360333045078	9.38151095487178	6.74166831198837
16	2019-03-29.1	PPE	11	SJ	3.62025104248371	8.87631832395328	8.40673250251017	4.98820731355179
16	2019-03-29.1	PPE	11	SJ	3.48092984491757	7.64457080373474	9.37780953390548	6.11351559188425
16	2019-03-29.1	PPE	11	SJ	3.65639756176963	8.37061820594446	7.76240058441162	5.40930362940553
16	2019-03-29.1	PPE	11	SJ	3.66058279699198	7.93736157802823	9.37070400181629	6.10547851361031
16	2019-03-29.1	PPE	11	SJ	3.62720773642635	7.92831743889485	11.478889198104	5.05576729485533
16	2019-03-29.1	PPE	11	SJ	3.64256118236994	7.93681531580014	9.49290638072688	5.79626877045057
16	2019-03-29.1	PPE	11	SJ	3.6877278292587	9.75242502306033	8.70656625263896	5.3537851296769
16	2019-03-29.1	PPE	11	SJ	3.66043287885211	6.53080207022023	9.64611236727797	6.26810683054659
16	2019-03-29.1	PPE	11	SJ	3.68636950572565	5.43856321116621	8.82745372713811	6.48324030315792
16	2019-03-29.1	PPE	11	SJ	3.76016226133502	10.1399920342115	8.86287562013464	5.97404063973276
16	2019-03-29.1	PPE	11	SJ	3.70512022324092	10.290595454914	8.45472233595805	5.4228508711885
16	2019-03-29.1	PPE	11	SJ	3.58749010665133	7.91598233250776	9.29758682017204	5.08592966803915
16	2019-03-29.1	PPE	11	SJ	3.54872364479403	7.14970980428284	9.66188380971899	6.15172858248312
17	2018-07-31.1	PPE	4	SJ	2.62113978857492	12.7012633356127	10.2790379915693	5.10889916407329
17	2018-07-31.1	PPE	4	SJ	2.40478651424517	11.1991659319411	9.83596828911215	4.2899003559782
17	2018-07-31.1	PPE	4	SJ	2.50145163371987	10.4320736622354	11.9665990314266	4.5224248418152
17	2018-07-31.1	PPE	4	SJ	2.44597507845523	13.0960895870225	10.0081582425371	5.19050309555358
17	2018-07-31.1	PPE	4	SJ	2.25575570653075	9.02288996331852	7.91523290941183	4.22222607536465
17	2018-07-31.1	PPE	4	SJ	2.41170830502285	11.9909732144313	11.1460894357648	5.91397672778464
17	2018-07-31.1	PPE	4	SJ	2.47971576951412	8.62568897809138	9.67687905796277	3.72772487124823
17	2018-07-31.1	PPE	4	SJ	3.60030765948634	9.92706385495067	11.2369951094605	5.13927454481478
17	2018-07-31.1	PPE	4	SJ	3.7399860394652	10.1669488563726	10.6382465919593	3.79455261563172
17	2018-07-31.1	PPE	4	SJ	3.77290671032271	12.731930533421	12.0596842366207	4.09976163905449
17	2018-07-31.1	PPE	4	SJ	3.5493560073975	12.0861746313848	10.4109840064858	4.64616652700972
17	2018-07-31.1	PPE	4	SJ	3.7096450579374	10.1048694388503	10.6876869129719	4.10414109652278
17	2018-07-31.1	PPE	4	SJ	3.56402096461259	8.67585485770683	9.62000902146055	4.32523243785627
17	2018-07-31.1	PPE	4	SJ	3.59149403272206	7.48605824035716	11.913363956133	5.22332627436254
17	2018-07-31.1	PPE	4	SJ	3.54907543199126	9.19798837614254	11.0362373339711	5.23249725005308
17	2018-07-31.1	PPE	4	SJ	3.51030923099292	7.37532502215312	11.9341536581704	4.74751869757744
17	2018-07-31.1	PPE	4	SJ	3.08002864659215	10.5371195242038	12.363571373837	4.18504475445448
17	2018-07-31.1	PPE	4	SJ	3.0571316892325	7.08370733304725	10.2568328378591	4.69646171204829
17	2018-07-31.1	PPE	4	SJ	2.96610958138034	8.59860654194456	10.0063571687886	4.67078161457454
17	2018-07-31.1	PPE	4	SJ	2.84626860383355	9.8313758928209	8.75176567967994	4.08863862074002
18	2019-06-24.2	PPE	6	SJ	3.40930540653742	9.03921669854625	9.14660195982044	6.59684647594068
18	2019-06-24.2	PPE	6	SJ	3.57605348571515	6.61526721801218	9.94397225141098	7.68458823271424
18	2019-06-24.2	PPE	6	SJ	3.56619399170946	11.0601126591213	9.80399014028381	5.82143483773777
18	2019-06-24.2	PPE	6	SJ	3.41207594055693	9.39874621467272	9.92346296088845	5.94205194776154
18	2019-06-24.2	PPE	6	SJ	3.38486243081966	9.74714099472125	11.5902965494642	6.56813366687375
18	2019-06-24.2	PPE	6	SJ	3.41641716861071	10.6896739463578	9.86017717567982	6.56891635769586
18	2019-06-24.2	PPE	6	SJ	3.44436906579237	7.59292719890169	10.8885045929728	7.93582225368852
18	2019-06-24.2	PPE	6	SJ	3.31637230249542	10.1840451776622	11.9362466498924	6.81320558882193
18	2019-06-24.2	PPE	6	SJ	3.17227117717053	8.89594459320106	12.7884283202176	6.8113659514541
18	2019-06-24.2	PPE	6	SJ	3.1668856814192	12.1767623798145	10.3179633617169	6.5084689612791
18	2019-06-24.2	PPE	6	SJ	2.99150517474979	7.72372361246043	11.3308913009363	5.96571726606699
18	2019-06-24.2	PPE	6	SJ	3.26042000639185	9.31651288798549	11.0564387691637	6.16728092678697
18	2019-06-24.2	PPE	6	SJ	3.33652486185853	8.6218233711331	11.5084267298623	7.04933735697222
18	2019-06-24.2	PPE	6	SJ	3.40149843884266	10.2843809979327	10.5186672136847	7.32746993273514
18	2019-06-24.2	PPE	6	SJ	3.43160868967397	9.52534611348147	9.45610561103862	7.72177861454496
18	2019-06-24.2	PPE	6	SJ	3.46355597511407	7.11541849640738	9.27296709802518	6.24219936301246
18	2019-06-24.2	PPE	6	SJ	3.47411650227605	8.35957605380932	9.59288340809776	6.8974717781268
18	2019-06-24.2	PPE	6	SJ	3.46038800075887	9.52527347343677	9.82364412660404	7.32939170984906
18	2019-06-24.2	PPE	6	SJ	3.45006085415229	9.49869460795606	9.00317171279787	6.08137355337503
18	2019-06-24.2	PPE	6	SJ	3.36112234522601	8.04353072228377	9.52491846505059	7.89022437218274
18	2019-06-24.2	PPE	6	SJ	3.32497666950553	8.40513030040609	11.2712674292709	6.44155502835208
19	2019-09-19.1	PPE	11	SJ	3.6260253337714	7.59722862372979	10.3885320504457	4.41120071231259
19	2019-09-19.1	PPE	11	SJ	3.65369793255565	5.95463759622492	10.0711548491716	5.45465611921793
19	2019-09-19.1	PPE	11	SJ	3.76831631538973	11.1148583089984	9.77196448035603	5.85299832104719
19	2019-09-19.1	PPE	11	SJ	3.79848232871853	9.71551730185658	10.1717014314516	4.63181049795755
19	2019-09-19.1	PPE	11	SJ	3.77669505757491	11.4106287897152	9.37531008170476	4.9282027442435
19	2019-09-19.1	PPE	11	SJ	3.77940643429219	10.081258129894	11.6431627977054	5.9151662078472
19	2019-09-19.1	PPE	11	SJ	3.68795103705071	8.03801728789193	8.66581952490846	4.38826195253304
19	2019-09-19.1	PPE	11	SJ	3.61527145100609	NA	NA	NA
19	2019-09-19.1	PPE	11	SJ	3.70425990048906	7.62570421331024	8.33882572193168	4.76808004512484
19	2019-09-19.1	PPE	11	SJ	3.80677633022683	5.69214191902653	9.57005117760921	5.51458357028272
19	2019-09-19.1	PPE	11	SJ	3.88165424396949	6.80231427404179	9.85336897681415	4.7603073448082
19	2019-09-19.1	PPE	11	SJ	3.89463655778905	8.67273488092983	10.0470173591021	5.65295308759437
19	2019-09-19.1	PPE	11	SJ	3.82568874314554	9.50076471417729	10.4320528171007	5.42198494257038
19	2019-09-19.1	PPE	11	SJ	3.73567187184865	8.98602021799148	10.4920336781945	5.37933558448678
19	2019-09-19.1	PPE	11	SJ	3.65354752053023	8.81575162724199	10.6608074565975	6.49532376581839
19	2019-09-19.1	PPE	11	SJ	3.44133865011116	11.7133345185879	11.6084004910742	6.69509588210975
19	2019-09-19.1	PPE	11	SJ	3.34235905326337	8.98196785224679	11.3784092736729	4.62261505933122
19	2019-09-19.1	PPE	11	SJ	3.70836794876748	11.0689366625869	10.7496863657885	5.07386692030545
20	2018-05-15.1	PPE	7	SJ	3.68559388525484	6.22315544035237	14.0135916514952	6.04256014763597
20	2018-05-15.1	PPE	7	SJ	3.7492448113922	6.28571285501867	13.4557731335996	6.01862006554792
20	2018-05-15.1	PPE	7	SJ	3.67854218066839	8.45324723408046	14.230118897941	5.10030443628361
20	2018-05-15.1	PPE	7	SJ	3.60656802897207	6.32352950025395	11.6911032634809	5.43285585817818
20	2018-05-15.1	PPE	7	SJ	3.52600094592995	7.12659543381532	15.3153971983421	5.78347536793416
20	2018-05-15.1	PPE	7	SJ	3.56603288902893	6.33434534688088	15.4923121622391	7.02360637232434
20	2018-05-15.1	PPE	7	SJ	3.51398359802392	7.74553283195957	13.6146292662274	5.78182514542562
20	2018-05-15.1	PPE	7	SJ	3.49656612800859	NA	NA	NA
20	2018-05-15.1	PPE	7	SJ	3.44334812064581	NA	NA	NA
20	2018-05-15.1	PPE	7	SJ	3.32958224423321	NA	NA	NA
20	2018-05-15.1	PPE	7	SJ	3.5115892113472	NA	NA	NA
20	2018-05-15.1	PPE	7	SJ	3.48512960067193	NA	NA	NA
20	2018-05-15.1	PPE	7	SJ	3.62475488784156	6.99969536851215	11.4643178276684	6.83622400280982
20	2018-05-15.1	PPE	7	SJ	3.5904029162487	6.91070041365541	14.7220424733301	8.43030314297781
20	2018-05-15.1	PPE	7	SJ	3.54111567787898	7.65546518097784	14.6112072850359	8.54148410308328
20	2018-05-15.1	PPE	7	SJ	3.49879095818492	8.40406831051694	13.4999238241406	6.3972095758482
20	2018-05-15.1	PPE	7	SJ	3.40255091646671	6.13527894510635	12.9581229340265	6.54079415778814
20	2018-05-15.1	PPE	7	SJ	3.34864231750133	6.45235982017903	12.3956157013343	6.65492667551021
20	2018-05-15.1	PPE	7	SJ	3.206360868128	NA	NA	NA
21	2019-10-11.1	PPE	5	SJ	2.83436719323629	7.62659693743149	8.08913125787952	4.74891961481933
21	2019-10-11.1	PPE	5	SJ	2.61107710315707	7.86773272557407	9.39891323890701	4.05112228247996
21	2019-10-11.1	PPE	5	SJ	2.65641095740025	10.4732344607883	9.49726722449729	6.2975558386193
21	2019-10-11.1	PPE	5	SJ	2.55292599167737	8.1012348231345	8.69664017827878	5.62396148610721
21	2019-10-11.1	PPE	5	SJ	2.06074320998904	10.9192612175557	7.43461857517646	5.37130977447911
21	2019-10-11.1	PPE	5	SJ	1.43387393859322	NA	NA	NA
21	2019-10-11.1	PPE	5	SJ	2.56228802273547	6.13645992579951	8.06959670977496	3.83126420842504
21	2019-10-11.1	PPE	5	SJ	2.74491527523708	8.05797879960662	7.28350935707086	3.76493106609541
21	2019-10-11.1	PPE	5	SJ	2.88995315263249	7.77333643330043	7.85901349648222	4.82902271954504
21	2019-10-11.1	PPE	5	SJ	2.89679388537719	7.93528040713439	10.1527609076166	5.37391391438031
21	2019-10-11.1	PPE	5	SJ	2.87500782547406	8.72807204565395	8.4264882381483	3.88045389325865
21	2019-10-11.1	PPE	5	SJ	3.01498617325126	10.1383038353433	7.13254787165909	3.85448286508514
21	2019-10-11.1	PPE	5	SJ	3.11816917978306	7.97783212924002	7.24655808293003	4.94232010855599
21	2019-10-11.1	PPE	5	SJ	3.30032262930514	8.11898840013261	8.46371030071928	4.31102336269487
21	2019-10-11.1	PPE	5	SJ	3.29175328567813	8.03612695051451	7.62607159552711	3.50730762650998
21	2019-10-11.1	PPE	5	SJ	3.24076973768727	8.27856686859771	7.55464637831927	5.32276170163778
21	2019-10-11.1	PPE	5	SJ	3.19995089619844	8.41368054072599	7.79985467493637	5.20861027119519
21	2019-10-11.1	PPE	5	SJ	2.73354605564526	8.95919336977334	8.8790473488203	4.39616716548996
21	2019-10-11.1	PPE	5	SJ	2.79204556284289	7.11175656531432	7.45084183438486	3.82916880012963
21	2019-10-11.1	PPE	5	SJ	2.85600194332205	6.75036286159856	7.87146791499001	5.29127152995744
21	2019-10-11.1	PPE	5	SJ	2.78792610300972	7.76449180891897	9.39817464068093	6.64121759307668
21	2019-10-11.1	PPE	5	SJ	2.75091102337349	8.58615656769068	8.32018720866317	5.1054550045984
21	2019-10-11.1	PPE	5	SJ	2.76177251544212	7.90231452322082	7.75039301998302	4.8507619558539
21	2019-10-11.1	PPE	5	SJ	2.76474752606596	8.08323758523083	8.14259889167316	5.92976360407009
22	2018-12-06.1	PPE	9	SJ	3.25113819103049	12.9208182807451	10.6092013284451	2.42558697549195
22	2018-12-06.1	PPE	9	SJ	3.27097845939811	12.1749561178801	11.0737765344163	2.98560056847087
22	2018-12-06.1	PPE	9	SJ	3.34490509864075	10.8249971059181	10.8745850034176	2.82073505131978
22	2018-12-06.1	PPE	9	SJ	3.30947282678001	11.5292934093878	10.1509303194741	2.66509937592167
22	2018-12-06.1	PPE	9	SJ	3.28968022505952	10.3666995225672	11.090792345059	2.64488808014688
22	2018-12-06.1	PPE	9	SJ	3.3147819411691	11.0571483785702	10.4146315297099	3.0025380949288
22	2018-12-06.1	PPE	9	SJ	3.33661512508802	11.2921737376913	10.2128436563963	3.06682945863349
22	2018-12-06.1	PPE	9	SJ	3.27880898368249	7.94230295967523	9.56951717160307	2.30544082836268
22	2018-12-06.1	PPE	9	SJ	3.27195483519412	10.1839825803363	11.3943408427779	3.12807658128668
22	2018-12-06.1	PPE	9	SJ	3.2442876902749	11.5772122229015	9.96567644598551	2.82718300973861
22	2018-12-06.1	PPE	9	SJ	3.20341974483762	8.52862839972219	11.2152131847042	3.24274679724507
22	2018-12-06.1	PPE	9	SJ	3.12567208358186	10.4433589692902	11.0271282486142	2.937370555076
22	2018-12-06.1	PPE	9	SJ	3.03634758134203	9.58528265657201	10.2723311848839	3.64787711376337
22	2018-12-06.1	PPE	9	SJ	3.14092954502985	12.6015197678006	10.9567510828028	2.8598338591594
22	2018-12-06.1	PPE	9	SJ	3.07656835881297	10.3512924309429	9.59466988906999	2.98630051886398
22	2018-12-06.1	PPE	9	SJ	3.09343989075341	11.0775357672742	10.9056570287491	3.15775182201689
22	2018-12-06.1	PPE	9	SJ	3.17247985183147	11.1450271551419	11.1140246127256	2.9200534255161
22	2018-12-06.1	PPE	9	SJ	3.23740547088767	11.9315233137417	10.4573580783456	3.07817604674955
22	2018-12-06.1	PPE	9	SJ	3.22937007594829	10.0117958757633	10.79599895419	3.38062731752372
22	2018-12-06.1	PPE	9	SJ	3.04308062938274	10.8637399357948	11.5994463364156	3.03434235980328
22	2018-12-06.1	PPE	9	SJ	2.97499096855464	10.8446483617307	10.8049068615455	3.54590501598385
22	2018-12-06.1	PPE	9	SJ	3.13693266144088	10.2110395889994	10.5694026378325	2.96241737846801
22	2018-12-06.1	PPE	9	SJ	3.04339906132371	12.1058822613238	10.4114962712001	2.85295836086412
22	2018-12-06.1	PPE	9	SJ	2.96992768281339	9.4750249312633	11.65372213336	3.22722559757549
22	2018-12-06.1	PPE	9	SJ	NA	12.4631434787047	12.7374243335994	3.14746424383403
23	2018-07-18.1	PPE	10	other	4.00281822119575	4.86420447199372	6.58253109237617	7.11016618825481
23	2018-07-18.1	PPE	10	other	4.00566850183045	6.19790086207452	8.40415943142857	5.40675050681498
23	2018-07-18.1	PPE	10	other	3.93775125026273	4.94204926891083	7.16121407182002	7.59669767274821
23	2018-07-18.1	PPE	10	other	3.90203465993375	3.41684310160471	7.77417930441162	8.45310918264769
23	2018-07-18.1	PPE	10	other	3.87662720668036	6.70987507571845	6.99032170389977	7.25305961220903
23	2018-07-18.1	PPE	10	other	3.74807860802183	4.74826176405753	7.63916278248303	7.34994905208748
23	2018-07-18.1	PPE	10	other	3.77419311958357	5.00883168223976	7.03485874310914	6.07883043427501
23	2018-07-18.1	PPE	10	other	3.85691496379189	5.73546607315113	6.21630699264141	5.71201899146734
23	2018-07-18.1	PPE	10	other	3.9792346607106	4.79852092394435	7.18460278098016	6.81173443249284
23	2018-07-18.1	PPE	10	other	3.92556044845858	4.20982232963121	8.71102809567871	4.43782285577609
23	2018-07-18.1	PPE	10	other	3.61928813963936	5.74127899905285	8.18030904563856	6.51525839698681
23	2018-07-18.1	PPE	10	other	3.80307904000144	6.31218995509024	6.70554923130604	6.27548564888336
23	2018-07-18.1	PPE	10	other	3.84977335068451	4.2521092234763	6.76871341934431	7.37079448549968
23	2018-07-18.1	PPE	10	other	3.88299726366488	4.95628434805821	6.88406692714383	7.33389963691391
23	2018-07-18.1	PPE	10	other	3.95520866484635	5.21143118662088	8.14038010570329	7.77967777600679
23	2018-07-18.1	PPE	10	other	3.98784198868686	6.41752892117065	7.46759113443277	7.91427450348382
24	2019-06-11.1	PPE	11	SJ	3.66833688631837	11.1781150969304	10.2623429339137	5.47360406670998
24	2019-06-11.1	PPE	11	SJ	3.6406617908665	6.6624214053366	10.9767976674589	6.17069526575915
24	2019-06-11.1	PPE	11	SJ	3.55754497060584	7.6365057139113	10.7132064189897	6.62692626072395
24	2019-06-11.1	PPE	11	SJ	3.45703078686605	8.01884351084832	10.477646480151	7.80027463827665
24	2019-06-11.1	PPE	11	SJ	3.50050670670073	8.1896982244695	11.1941178567787	6.51832774494964
24	2019-06-11.1	PPE	11	SJ	3.37340195357919	7.89828403050316	11.0084762185242	7.16249335680389
24	2019-06-11.1	PPE	11	SJ	3.15181373843713	9.60670447148796	11.5301823366277	7.78349146508711
24	2019-06-11.1	PPE	11	SJ	2.95349080065361	6.35875243399318	10.8411096578766	8.78351265720894
24	2019-06-11.1	PPE	11	SJ	2.13051321655537	6.75522434168012	11.9884479034984	9.14158672404099
24	2019-06-11.1	PPE	11	SJ	3.99753230525052	11.0996342358536	9.80237993174602	4.75868245894651
24	2019-06-11.1	PPE	11	SJ	4.00236021002959	7.18198780129993	9.9261495425007	5.74597347057191
24	2019-06-11.1	PPE	11	SJ	4.0124290669517	11.2825267254294	9.24200737688274	6.29284762790912
24	2019-06-11.1	PPE	11	SJ	3.879967875559	9.36822941744606	10.534671400931	5.9684622031692
24	2019-06-11.1	PPE	11	SJ	3.68197057760125	10.2397336372593	11.8415038263169	9.05117354071138
24	2019-06-11.1	PPE	11	SJ	3.55031819503108	7.18321281128724	11.4525050785217	7.56198355427196
24	2019-06-11.1	PPE	11	SJ	3.68163041170973	10.3161077465112	12.5688848663444	8.86819349763757
25	2018-10-23.1	PPE	4	D	3.68633460308792	5.32791117246999	13.3654700476014	5.86593218469173
25	2018-10-23.1	PPE	4	D	2.87707445760378	6.35034097785589	15.284948625052	4.08602302323657
25	2018-10-23.1	PPE	4	D	2.72361173544899	7.50596008465663	14.4413222697814	4.62285969987024
25	2018-10-23.1	PPE	4	D	3.30848839091669	10.5066289391555	11.4714277193917	6.36746786777248
25	2018-10-23.1	PPE	4	D	3.5739573780555	7.99720067934137	12.7185338065881	5.08525584626372
25	2018-10-23.1	PPE	4	D	3.49061876432416	6.66274745589565	14.139145594176	6.06952559309723
25	2018-10-23.1	PPE	4	D	3.66861239557869	8.05657983834332	13.647659887353	7.74176470902829
25	2018-10-23.1	PPE	4	D	3.97378067998396	7.19367035082995	14.9571474482473	5.63813712220249
25	2018-10-23.1	PPE	4	D	3.84392116423934	7.15447018135856	15.1718747429233	6.44645128858225
25	2018-10-23.1	PPE	4	D	3.37654710927855	10.2564122072738	13.4488248400351	5.79181134075093
25	2018-10-23.1	PPE	4	D	3.34987719668169	7.58587198385151	13.1902387590948	5.63024169542538
25	2018-10-23.1	PPE	4	D	4.05119061676722	9.95132732783737	12.9537659585547	5.25352019479135
25	2018-10-23.1	PPE	4	D	4.12268264554944	7.47767761954389	12.8847412628233	4.49201494800825
25	2018-10-23.1	PPE	4	D	3.90800587832778	7.54807434805243	13.4749727634186	6.57492931169777
25	2018-10-23.1	PPE	4	D	3.80235507581931	6.31846343460671	13.4550850088503	5.22402956821823
25	2018-10-23.1	PPE	4	D	3.94972330093512	7.04530867990717	12.968669266391	6.09614332476488
26	2019-04-10.1	PPE	4	D	3.80602168172868	9.45092062865616	10.5177854141744	5.80872731050981
26	2019-04-10.1	PPE	4	D	3.9640155400069	6.4504473335072	10.4322511039402	5.23362732204422
26	2019-04-10.1	PPE	4	D	4.04363884870193	9.58642923850307	10.0308974841726	4.87957062722771
26	2019-04-10.1	PPE	4	D	4.03272828024958	7.43503997454702	11.5086834345651	5.39140969018685
26	2019-04-10.1	PPE	4	D	4.04497294058785	9.558929715134	10.7298563356378	5.22868148350961
26	2019-04-10.1	PPE	4	D	3.97677872326921	8.67391391800917	11.4511603536429	5.18897270779124
26	2019-04-10.1	PPE	4	D	3.7441294287708	9.31363579470305	12.8120176211487	6.18608573826148
26	2019-04-10.1	PPE	4	D	3.43082557170498	8.99241887220495	13.4316255317461	5.90344169292498
26	2019-04-10.1	PPE	4	D	4.10480087210451	8.97425275148115	11.7500161635967	5.89062648170529
26	2019-04-10.1	PPE	4	D	4.05484205317072	9.89393557520264	9.17287653153481	4.8291622469608
26	2019-04-10.1	PPE	4	D	4.13349272052682	6.96023610328276	9.67092884268057	6.08430795979639
26	2019-04-10.1	PPE	4	D	4.21460566317674	7.05919040694944	10.6509059899238	5.27981713938526
26	2019-04-10.1	PPE	4	D	4.23631452756246	9.97582564272127	12.0021409845934	5.5973162906454
26	2019-04-10.1	PPE	4	D	4.15009545011888	9.70173972321561	11.1668865793626	4.90030896429608
26	2019-04-10.1	PPE	4	D	4.11291241730655	7.99147626642447	10.6818735565103	4.83100875189491
26	2019-04-10.1	PPE	4	D	4.04052707665709	8.40757670286854	12.0701607847411	5.56098468659698
27	2018-09-19.1	PPE	2	D	3.90304924400717	10.6190931962676	12.3758627718493	6.01693298473073
27	2018-09-19.1	PPE	2	D	3.87952331933881	7.76731684709548	10.75036277169	6.97367344755458
27	2018-09-19.1	PPE	2	D	3.8104839120695	13.1178712711655	13.3400019194035	5.2348138481938
27	2018-09-19.1	PPE	2	D	3.79653353264624	10.0199187504179	13.7494904762774	6.46225193755487
27	2018-09-19.1	PPE	2	D	4.1365684453753	13.3977668280152	12.4740596053035	5.61703765972936
27	2018-09-19.1	PPE	2	D	3.73274873908358	9.1723476318097	12.7197545020527	3.84920063313381
27	2018-09-19.1	PPE	2	D	3.56287724530125	7.69404032180205	13.6845833579782	7.05454977449845
27	2018-09-19.1	PPE	2	D	3.45221960688793	NA	NA	NA
27	2018-09-19.1	PPE	2	D	3.61211323468756	9.55784016776018	12.6714876820165	6.9081444412797
27	2018-09-19.1	PPE	2	D	3.55596599252615	12.2778238869258	11.9234126303322	6.71862672991949
27	2018-09-19.1	PPE	2	D	3.73685563991754	11.248202230649	13.2125721734091	6.96190221151787
27	2018-09-19.1	PPE	2	D	3.62456452036581	8.28341425117373	13.443495082745	6.06924686433003
27	2018-09-19.1	PPE	2	D	3.36961035302618	9.36713039758141	12.2978583871358	6.67834686252254
27	2018-09-19.1	PPE	2	D	3.5020314884545	14.675716040341	11.7581062451896	6.01210765810403
28	2018-12-10.1	PPE	10	D	3.25640195633086	NA	NA	NA
28	2018-12-10.1	PPE	10	D	3.2980057499797	5.7470487714856	10.0492195352161	5.61343979934238
28	2018-12-10.1	PPE	10	D	3.32263413071116	7.44855675706253	12.5039651334104	5.29501112605594
28	2018-12-10.1	PPE	10	D	3.35154973428016	5.86200457222415	11.9308069592334	6.04631633162312
28	2018-12-10.1	PPE	10	D	3.32532287907952	6.10173925778329	11.1994505371327	5.8321508945742
28	2018-12-10.1	PPE	10	D	3.36159838905213	8.53462989432612	10.8732531655591	5.6112012897062
28	2018-12-10.1	PPE	10	D	3.36850550052457	6.64168769253732	11.6224745071457	5.72298351905341
28	2018-12-10.1	PPE	10	D	3.50024568646266	8.80876060059541	11.1820665825064	7.34564134114541
28	2018-12-10.1	PPE	10	D	3.29643936235772	6.06178125133788	10.537495861247	6.22332505029495
28	2018-12-10.1	PPE	10	D	3.24447342066849	9.08099625945993	12.2979785277349	5.96600038147564
28	2018-12-10.1	PPE	10	D	3.0785314571911	8.52378183966296	12.5083147122178	5.36472228642853
28	2018-12-10.1	PPE	10	D	3.59985144384212	8.12126643668568	11.1623625628136	6.89852296210901
28	2018-12-10.1	PPE	10	D	3.53846433289939	10.281983502104	11.79700436667	7.48640609587035
28	2018-12-10.1	PPE	10	D	3.53447343418199	6.11365308157861	12.2330989409791	6.86583940635313
28	2018-12-10.1	PPE	10	D	3.7825374612968	6.49375945465879	11.4482198412452	6.3692682055762
28	2018-12-10.1	PPE	10	D	3.78253022706072	6.78924043832492	12.2341042121817	6.14676420815525
28	2018-12-10.1	PPE	10	D	3.49895176066559	7.69455132286854	11.2593629888577	6.50458571349609
28	2018-12-10.1	PPE	10	D	3.43873418652069	10.1927999616768	11.4772287676368	6.06117119108072
28	2018-12-10.1	PPE	10	D	3.28592921428352	8.66176424604857	12.05419661748	5.06873034958799
29	2018-09-27.1	PPE	5	D	3.68845176513046	9.27938073558019	9.88909506093358	3.09360504635841
29	2018-09-27.1	PPE	5	D	3.68165612256039	9.49841225657155	8.39954033868156	2.86281845344099
29	2018-09-27.1	PPE	5	D	3.66880354687494	9.57432996220858	8.62107072589787	4.27837190071839
29	2018-09-27.1	PPE	5	D	3.6800886095155	9.11523133333333	9.66378955191127	3.5973369585917
29	2018-09-27.1	PPE	5	D	3.73920563017418	9.10610536781968	11.1397256842931	4.2650419102904
29	2018-09-27.1	PPE	5	D	3.72950448663738	7.98887061648943	9.01770234024187	3.55119620519122
29	2018-09-27.1	PPE	5	D	3.61879781748153	9.26668823713785	8.88671848112644	3.19291694585863
29	2018-09-27.1	PPE	5	D	3.59393311340447	8.04935234732867	11.0436496109721	3.69762159339433
29	2018-09-27.1	PPE	5	D	3.43419615523384	11.2370899910464	10.6131968211183	3.45854610682951
29	2018-09-27.1	PPE	5	D	3.38476594051445	8.48304115187253	10.4652394532135	3.74523461365263
29	2018-09-27.1	PPE	5	D	3.32093986724201	10.6409431403527	9.50945567736033	4.35397222712345
29	2018-09-27.1	PPE	5	D	3.74045479572238	9.34781054078721	8.64309430291966	3.371673552376
29	2018-09-27.1	PPE	5	D	3.68512483295038	9.77974844195482	10.0848058835198	3.00183328039184
29	2018-09-27.1	PPE	5	D	3.4732850897944	9.00010031357745	9.55204759041781	3.73513716905505
29	2018-09-27.1	PPE	5	D	3.5835263916606	11.451614415658	9.7323568757764	3.38708602570409
29	2018-09-27.1	PPE	5	D	3.66306755965676	9.03804106137463	9.09986275289854	3.20681759209065
29	2018-09-27.1	PPE	5	D	3.66535421712323	11.0327617040889	9.02366438452464	3.72510306606087
29	2018-09-27.1	PPE	5	D	3.60274172326903	10.8494126450267	9.14789847766967	3.33093117898895
29	2018-09-27.1	PPE	5	D	3.58449499354743	11.835786998538	9.98795898410767	3.48749401347195
29	2018-09-27.1	PPE	5	D	3.50487734455427	12.2362525841126	8.62456368025514	4.28728235957024
29	2018-09-27.1	PPE	5	D	3.44068678133005	7.88631632393391	9.62626791187925	3.38035906093506
30	2018-10-26.1	PPE	3	D	2.60477745762697	6.22878768297565	12.5485270419739	5.99221882144733
30	2018-10-26.1	PPE	3	D	2.92447756199912	5.20507436228275	11.9658364722514	5.32522513071511
30	2018-10-26.1	PPE	3	D	3.01317351395217	4.34837545860576	12.286591240042	7.26395716415477
30	2018-10-26.1	PPE	3	D	3.11011049805638	7.02595800828438	12.6592301035069	6.19880206925441
30	2018-10-26.1	PPE	3	D	3.11650733336105	6.53188750482738	12.1216305418097	6.25824827498339
30	2018-10-26.1	PPE	3	D	3.01558490776078	7.69194989502337	12.2959039269414	7.9377845178489
30	2018-10-26.1	PPE	3	D	2.97896481548793	5.65027282559304	11.6727255351408	6.68836902158779
30	2018-10-26.1	PPE	3	D	3.22956721336189	6.82950814397074	NA	NA
30	2018-10-26.1	PPE	3	D	3.25300034451889	7.20940651876322	12.1272546818316	6.31956199462012
30	2018-10-26.1	PPE	3	D	3.46885714608515	4.17778693945627	11.0520305033029	5.34733302906561
30	2018-10-26.1	PPE	3	D	3.19791141723693	6.51828543680665	13.8167716629751	6.48270979723958
30	2018-10-26.1	PPE	3	D	3.19937668865198	8.25130298799776	9.86306825147777	5.96284707051532
30	2018-10-26.1	PPE	3	D	3.29166727702439	7.02503583445928	11.5083038747665	7.13003604599137
30	2018-10-26.1	PPE	3	D	3.23685250470835	5.64498022723334	11.8479535898366	5.89020744032872
30	2018-10-26.1	PPE	3	D	3.36326429418664	6.87490746122	12.5030683592181	6.34269402284051
31	2018-05-14.1	PPE	5	SJ	3.47961545713722	6.44490389058137	9.41880071335638	4.59038208026767
31	2018-05-14.1	PPE	5	SJ	3.43929735810567	9.85402422739342	8.7466286245232	5.38582347518709
31	2018-05-14.1	PPE	5	SJ	3.16701071725322	8.86102161689427	8.41029570027332	5.6478065422627
31	2018-05-14.1	PPE	5	SJ	3.66474880817828	7.66229806544673	7.98907960956682	5.23783580983999
31	2018-05-14.1	PPE	5	SJ	3.67421179579066	8.25461941455296	9.10610758692592	5.00811531762966
31	2018-05-14.1	PPE	5	SJ	3.77169049810827	5.03423970258243	8.04518291909659	4.87700341454177
31	2018-05-14.1	PPE	5	SJ	3.83604588623134	6.79574924668601	8.44008734645653	4.67861098633833
31	2018-05-14.1	PPE	5	SJ	3.6868019890012	5.92115064382527	8.6033312961875	3.83780186867392
31	2018-05-14.1	PPE	5	SJ	3.69547629677915	7.19267720421032	8.91963117671387	4.90398244699587
31	2018-05-14.1	PPE	5	SJ	3.72657249687623	8.1544508553461	9.05858292827639	5.08912871678844
31	2018-05-14.1	PPE	5	SJ	3.696588645847	8.08379024734603	8.37190776349591	5.57388659844773
31	2018-05-14.1	PPE	5	SJ	3.62040499182433	10.2940988193252	8.04098612761504	4.70116476576313
31	2018-05-14.1	PPE	5	SJ	3.52177137893389	7.23459637174809	9.24164989547808	6.23982450826671
31	2018-05-14.1	PPE	5	SJ	3.23295512820645	7.78661610242577	8.08066276208818	4.76190735999809
31	2018-05-14.1	PPE	5	SJ	2.84968855923108	NA	NA	NA
31	2018-05-14.1	PPE	5	SJ	3.81583486940638	8.03689329745844	7.41673350573066	4.52288305407334
31	2018-05-14.1	PPE	5	SJ	3.69146894644326	7.13994140954624	8.51997586077561	4.80724024162525
31	2018-05-14.1	PPE	5	SJ	3.64017917217625	6.24702468773109	9.77900410063268	4.61245570846708
31	2018-05-14.1	PPE	5	SJ	3.58483706373485	9.13397942306326	8.01394085879566	4.92637325826924
31	2018-05-14.1	PPE	5	SJ	3.51179760461527	6.52079529325478	8.65920442657341	4.82302627022585
31	2018-05-14.1	PPE	5	SJ	3.43515670533617	7.89449240304337	8.2916701690749	5.12948125938758
31	2018-05-14.1	PPE	5	SJ	3.75903649540561	6.66311975366379	9.97105431668903	3.89526170200556
31	2018-05-14.1	PPE	5	SJ	3.69422751633921	7.24765215042115	7.03388415863873	4.52515964712564
32	2018-11-08.1	PPE	8	D	3.6811945501986	6.52722523719464	12.735463096693	5.54670617373168
32	2018-11-08.1	PPE	8	D	3.65367094354252	9.56029357551111	13.6097593241198	5.03728790132785
32	2018-11-08.1	PPE	8	D	3.69212780387286	6.50158064853937	11.9942505935664	6.11802593933516
32	2018-11-08.1	PPE	8	D	3.71850321179089	7.20504179318185	NA	NA
32	2018-11-08.1	PPE	8	D	3.74767283716896	7.21332939802129	11.0024460641868	5.07495465872589
32	2018-11-08.1	PPE	8	D	3.52938688290559	7.8758817810048	12.0187986253255	5.34936896198621
32	2018-11-08.1	PPE	8	D	3.39553422705648	9.81716202657287	12.2241947708537	6.17881061467442
32	2018-11-08.1	PPE	8	D	3.63627237546707	6.84557819064771	12.6939490574518	5.97884397907791
32	2018-11-08.1	PPE	8	D	3.7256820786413	7.4078757209179	11.8091867591735	5.67951116488606
32	2018-11-08.1	PPE	8	D	3.66422085385403	6.70718211757455	11.6847809787238	5.58747978522154
32	2018-11-08.1	PPE	8	D	3.66903655046116	6.08784786126941	11.7574646138232	6.69041279391966
32	2018-11-08.1	PPE	8	D	3.83910650729474	7.11791638974409	12.8844372862396	6.36826636878675
32	2018-11-08.1	PPE	8	D	3.9798690513245	9.08821015550951	12.4204048769255	5.83965898658719
32	2018-11-08.1	PPE	8	D	3.89438337967918	7.83736626656795	12.2447952304241	6.17230772396553
32	2018-11-08.1	PPE	8	D	3.47541378085191	5.08596111925435	11.2420174783066	6.40701695018714
32	2018-11-08.1	PPE	8	D	NA	5.6618136024251	NA	NA
32	2018-11-08.1	PPE	8	D	3.64040195191875	6.78356618573204	11.4736831089627	5.15275446136367
33	2019-01-17.3	PPE	5	D	3.78264595859361	7.75435288068409	10.8431580034086	3.8328736303735
33	2019-01-17.3	PPE	5	D	4.00610263223106	9.33366551010219	11.6237775837445	3.77708380892195
33	2019-01-17.3	PPE	5	D	4.16504493287981	10.5891615227044	9.44850072558757	4.06296356454525
33	2019-01-17.3	PPE	5	D	4.32772777841753	8.62891958396304	10.4087046706293	3.75939663040932
33	2019-01-17.3	PPE	5	D	4.45653621844643	11.6987710883871	10.7994559550096	4.15001677544067
33	2019-01-17.3	PPE	5	D	4.58437695004279	9.36760535935528	11.7327821785032	5.26717503474023
33	2019-01-17.3	PPE	5	D	4.30381299574975	6.7889069141537	12.6162887628455	4.63484031046864
33	2019-01-17.3	PPE	5	D	3.23493846443987	6.04612388553209	11.5156679355803	4.18262261402765
33	2019-01-17.3	PPE	5	D	3.61467245600805	7.58494543474371	10.4865135868941	3.31428009752224
33	2019-01-17.3	PPE	5	D	3.75991510458483	9.82734254733344	12.5610503126829	3.91383232684559
33	2019-01-17.3	PPE	5	D	3.91827340204073	10.93831018306	12.639528820037	3.6052486196187
33	2019-01-17.3	PPE	5	D	4.18180618902725	7.02725918058113	10.6485168103608	3.94698466466613
33	2019-01-17.3	PPE	5	D	4.14343847702782	7.44783616018809	12.6974688754865	3.29143111310244
33	2019-01-17.3	PPE	5	D	4.05921347752234	5.3098648809737	12.6682247011829	5.43618189741364
34	2018-06-28.2	PPE	3	D	3.47882028936186	5.65183575177831	10.0002702361757	3.10464021198685
34	2018-06-28.2	PPE	3	D	3.04279922327637	6.58647269035571	9.63776484645732	3.50049558768088
34	2018-06-28.2	PPE	3	D	3.3131450124211	5.78084618002752	10.1441853433475	2.808996914682
34	2018-06-28.2	PPE	3	D	3.39868991197802	4.7908571917654	9.90457582346291	2.65494590641337
34	2018-06-28.2	PPE	3	D	3.48327551077506	6.3627216570466	9.83677892907531	2.9502504850287
34	2018-06-28.2	PPE	3	D	3.5307436210959	4.98756696912546	9.92170415825401	2.83742951454635
34	2018-06-28.2	PPE	3	D	3.53197820055166	5.64805282212058	9.3477910422853	3.01721342604607
34	2018-06-28.2	PPE	3	D	3.60002299491386	4.97803069396045	8.32255542089093	2.31586834495112
34	2018-06-28.2	PPE	3	D	3.67075952251338	6.95003557749964	8.423444384133	2.54104754177705
34	2018-06-28.2	PPE	3	D	3.72517211418802	6.05504516309985	7.8440720727513	2.71447398763355
34	2018-06-28.2	PPE	3	D	3.7113545351215	7.75333803402758	8.01130740543469	2.54026526876743
34	2018-06-28.2	PPE	3	D	3.71711853475435	7.40569600227469	8.85749697827787	2.81389464514966
34	2018-06-28.2	PPE	3	D	3.62851193049821	6.72653054980535	8.35468816036504	2.29476663566658
34	2018-06-28.2	PPE	3	D	3.53172355824042	5.88681273531542	9.05332567436916	2.60763776447094
34	2018-06-28.2	PPE	3	D	3.58304905210549	6.86498772750431	9.01172864316604	2.65742058693187
34	2018-06-28.2	PPE	3	D	3.46566471400926	5.54759554741536	8.09899138526708	2.45247571090908
34	2018-06-28.2	PPE	3	D	3.46215185573317	6.69630125452177	9.09921063965622	2.21013228553692
34	2018-06-28.2	PPE	3	D	NA	7.06918466302	8.43175079920365	2.61433072886199
35	2018-08-20.1	PPE	7	other	2.72195676503211	NA	NA	NA
35	2018-08-20.1	PPE	7	other	2.75377651901932	4.79291808186657	8.22052526132168	1.75041048712812
35	2018-08-20.1	PPE	7	other	2.82751061610023	4.401562087382	8.75269283821513	2.0914084247569
35	2018-08-20.1	PPE	7	other	2.87991162259152	4.80071433448052	8.64210059152773	2.25844128984986
35	2018-08-20.1	PPE	7	other	2.84785104215548	NA	NA	NA
35	2018-08-20.1	PPE	7	other	2.79184457134086	NA	NA	NA
35	2018-08-20.1	PPE	7	other	2.56586900844554	NA	NA	NA
35	2018-08-20.1	PPE	7	other	2.40832634582915	NA	NA	NA
35	2018-08-20.1	PPE	7	other	2.58187600238121	NA	NA	NA
35	2018-08-20.1	PPE	7	other	2.63244194114581	4.59600187367549	9.45358387782703	1.83355305394085
35	2018-08-20.1	PPE	7	other	2.70584655926461	5.15054039245676	8.98823636732863	2.13108586219225
35	2018-08-20.1	PPE	7	other	3.17249560826223	NA	NA	NA
35	2018-08-20.1	PPE	7	other	3.23556721505681	NA	NA	NA
35	2018-08-20.1	PPE	7	other	3.28043485446438	3.95149952269001	NA	NA
35	2018-08-20.1	PPE	7	other	3.24923113253029	4.23977259157478	8.93497833899159	1.87989662195144
35	2018-08-20.1	PPE	7	other	3.22151720871005	NA	NA	NA
35	2018-08-20.1	PPE	7	other	3.18191495554094	6.10680868673579	NA	NA
35	2018-08-20.1	PPE	7	other	3.06202931542214	4.90698072822566	NA	NA
35	2018-08-20.1	PPE	7	other	2.67740686578713	5.08497937673405	NA	NA
36	2019-10-30.1	PPE	13	D	3.52460476376717	8.03922638868981	9.36494693453082	3.17730848648517
36	2019-10-30.1	PPE	13	D	3.47689249713452	10.6520176625941	9.64847717574328	2.75045371623081
36	2019-10-30.1	PPE	13	D	3.4127103131499	10.2150324667685	10.5290764621296	3.43926421931205
36	2019-10-30.1	PPE	13	D	3.38132818342134	8.20668993256652	10.151444519412	3.90365922812111
36	2019-10-30.1	PPE	13	D	3.39587896352628	9.26451059073435	10.3740545368465	3.24201501919351
36	2019-10-30.1	PPE	13	D	3.47663716126644	10.3155578373489	9.37654041286382	3.7215661558581
36	2019-10-30.1	PPE	13	D	3.46155288194733	8.58313102275055	10.4474631064417	3.27521703440558
36	2019-10-30.1	PPE	13	D	3.41906045907757	7.87867540973361	10.3677450805233	3.84144797581333
36	2019-10-30.1	PPE	13	D	3.43642129934902	10.0493257586749	9.49305768111421	3.0253545945797
36	2019-10-30.1	PPE	13	D	3.29357293323391	11.0891206723641	10.7102925813597	3.85061451919292
36	2019-10-30.1	PPE	13	D	3.48500280698727	7.86387743657851	10.8579149991159	4.22565382719002
36	2019-10-30.1	PPE	13	D	3.58999960713619	10.7461304001849	10.0641468318168	3.94922556851045
36	2019-10-30.1	PPE	13	D	3.49866104958769	9.70938149673434	11.4964927850551	4.26317469357809
36	2019-10-30.1	PPE	13	D	3.57043936543106	9.50329547975723	9.46317358874541	3.7853123959433
36	2019-10-30.1	PPE	13	D	3.47505413943833	9.25091726583775	10.8854225690611	3.52319254385993
36	2019-10-30.1	PPE	13	D	3.4884074541532	10.460836411952	11.5290187064098	4.35705665465976
36	2019-10-30.1	PPE	13	D	3.56015310282847	8.68596787666804	11.617491525127	2.54074467372175
36	2019-10-30.1	PPE	13	D	3.39002666758198	8.67346942343709	11.2640403236547	3.57615108707891
36	2019-10-30.1	PPE	13	D	3.26194463039253	10.3164367790691	11.9553824816499	3.79581342076324
37	2019-05-28.1	PPE	7	SJ	3.75466479258673	9.68890167403866	9.48993338083026	5.37929302710105
37	2019-05-28.1	PPE	7	SJ	3.56567691732173	8.40383585136164	13.0402281620854	5.53480739040286
37	2019-05-28.1	PPE	7	SJ	3.36939155547675	6.89361397047481	9.40260758579532	5.91996246363743
37	2019-05-28.1	PPE	7	SJ	3.38953920289384	10.1860081974972	11.218389772733	5.4908566130827
37	2019-05-28.1	PPE	7	SJ	3.34086556142089	11.6922456495306	11.5895346197251	6.79695055071994
37	2019-05-28.1	PPE	7	SJ	3.71989462575911	10.1612760300594	8.80415900932424	5.44302175209783
37	2019-05-28.1	PPE	7	SJ	3.56732165007733	12.4533788623337	12.1045458719234	5.23248403152721
37	2019-05-28.1	PPE	7	SJ	3.54143719810377	10.0959568489425	12.3110493026813	5.07636823137943
37	2019-05-28.1	PPE	7	SJ	3.63480201671539	11.5138828307068	9.01896278807728	4.07770454716742
37	2019-05-28.1	PPE	7	SJ	3.55513293927119	9.36320741760655	9.73297154453923	4.3363982961619
37	2019-05-28.1	PPE	7	SJ	3.5443783734161	7.89343714823344	10.0619921542026	4.37712464570261
37	2019-05-28.1	PPE	7	SJ	3.52613320841413	7.66201560788995	9.26497862364513	4.62612392855398
37	2019-05-28.1	PPE	7	SJ	3.46226479195654	8.10358670084364	11.44315079811	5.28184975291786
37	2019-05-28.1	PPE	7	SJ	3.46632683903312	10.1624582117032	9.85361842239124	5.49018978173079
37	2019-05-28.1	PPE	7	SJ	3.38981879137806	10.1974727955091	10.0046417815165	5.85188699593999
37	2019-05-28.1	PPE	7	SJ	3.29189735114329	11.5718568204312	10.7861170499113	5.08169561702256
37	2019-05-28.1	PPE	7	SJ	3.12158095619634	7.93949644935316	12.4549576423394	6.04709881812022
37	2019-05-28.1	PPE	7	SJ	3.86502468979104	11.0047658857299	9.93611797745869	6.44325067680497
37	2019-05-28.1	PPE	7	SJ	3.81284433450542	8.66019248010644	10.1021722206629	5.64922623345072
37	2019-05-28.1	PPE	7	SJ	3.80480609432595	7.42606994797445	10.1474214014684	4.82920657754875
37	2019-05-28.1	PPE	7	SJ	3.86671413173759	11.1095561828381	8.55208588545199	4.13564684350937
37	2019-05-28.1	PPE	7	SJ	3.86124980498527	8.97517577190157	9.07200964067776	3.81497587052997
37	2019-05-28.1	PPE	7	SJ	3.75487009382975	11.1391647845786	10.1729107685286	4.53339114890865
37	2019-05-28.1	PPE	7	SJ	3.7392282312315	8.47925675560492	10.8582292234812	5.22611576408258
38	2019-04-25.1	PPE	16	D	3.27305527871495	5.14174478001443	9.80532121875421	4.4142564979828
38	2019-04-25.1	PPE	16	D	3.36394133424667	8.56878849087795	9.36037954960904	4.1129336598141
38	2019-04-25.1	PPE	16	D	3.50352223336093	7.23697042880306	9.08515872090686	4.39237394464097
38	2019-04-25.1	PPE	16	D	3.56679454337764	8.55570609219066	8.91140004100052	4.18147045138291
38	2019-04-25.1	PPE	16	D	3.55796906140494	9.30321207062128	10.1026601854896	4.14484852396078
38	2019-04-25.1	PPE	16	D	2.82563509128273	NA	NA	NA
38	2019-04-25.1	PPE	16	D	2.87150048115156	NA	NA	NA
38	2019-04-25.1	PPE	16	D	2.69176125742037	NA	NA	NA
38	2019-04-25.1	PPE	16	D	3.22029542831014	6.14232464619994	9.49721144811968	5.20074643813886
38	2019-04-25.1	PPE	16	D	3.26695062566828	7.33097188191887	9.50255546118519	4.49281261819225
38	2019-04-25.1	PPE	16	D	3.30856760365519	9.19266639920715	9.43362406054334	4.56232954039961
38	2019-04-25.1	PPE	16	D	3.32524042476063	7.32593674249011	9.694855633608	4.88651339333319
38	2019-04-25.1	PPE	16	D	3.25588500492418	10.2683905308647	9.92264014662025	5.83836821669665
38	2019-04-25.1	PPE	16	D	3.13835750812103	9.60451237946612	10.1883934863033	5.10021469071554
38	2019-04-25.1	PPE	16	D	3.18741629760859	8.37381506066154	9.5322552292979	4.69676560753781
38	2019-04-25.1	PPE	16	D	3.11967973739562	8.05375291580344	10.1697587814652	4.2743216835446
38	2019-04-25.1	PPE	16	D	3.03475143017146	6.73350305148621	10.376308468906	5.38309615920201
38	2019-04-25.1	PPE	16	D	2.89396535943067	9.94566942929974	10.2985654274684	4.65303377473815
39	2018-12-19.3	PPE	4	D	4.00910301258686	12.2383917325768	10.6602437560896	5.30678464002811
39	2018-12-19.3	PPE	4	D	3.93693429718342	9.58213970619091	9.73125677025662	4.16488610301024
39	2018-12-19.3	PPE	4	D	NA	9.65039535457276	10.3319373158484	4.02149898802759
39	2018-12-19.3	PPE	4	D	3.98356373699027	10.4592791205419	11.7656429772529	5.68589340164496
39	2018-12-19.3	PPE	4	D	3.76068202942345	6.94494108529659	11.3856403865462	6.26588199150141
39	2018-12-19.3	PPE	4	D	NA	10.3711849756242	10.6334864191358	5.39443211708732
39	2018-12-19.3	PPE	4	D	3.93348350582179	12.1458715326719	11.1755012498168	4.73089512853531
39	2018-12-19.3	PPE	4	D	3.90534522572305	9.16705343359695	10.4091511571125	3.95104775487781
39	2018-12-19.3	PPE	4	D	3.94276000914818	9.61993798705493	11.2832577089766	5.01014973851006
39	2018-12-19.3	PPE	4	D	3.4640433287738	NA	NA	NA
39	2018-12-19.3	PPE	4	D	3.95673722885765	9.43606791164348	11.4154346580757	4.90037287614387
40	2019-05-08.2	PPE	10	D	4.0566787247674	9.85278834126277	11.8171390915684	4.5511755224884
40	2019-05-08.2	PPE	10	D	4.24722174411432	7.46204399822111	11.0288256212939	4.24783290471461
40	2019-05-08.2	PPE	10	D	4.46105965023657	8.6098173851562	10.8111371636385	4.53376892979137
40	2019-05-08.2	PPE	10	D	4.43827274920513	9.35987289736022	12.2687458909278	4.13455912934586
40	2019-05-08.2	PPE	10	D	4.42652333191622	7.50384539126052	11.6038058520636	3.93965415374818
40	2019-05-08.2	PPE	10	D	4.39333721072236	10.9005278042936	12.6509443669716	5.62962608290892
40	2019-05-08.2	PPE	10	D	4.31091045303257	12.3706066623942	13.0772400003128	4.72662866184404
40	2019-05-08.2	PPE	10	D	3.88369740493165	9.49857970951921	12.4153171836855	3.96033619533305
40	2019-05-08.2	PPE	10	D	3.9084148050291	9.26586997914387	10.4002927321648	5.0684032563667
40	2019-05-08.2	PPE	10	D	4.43937808020126	8.43870620091339	11.4049330648586	4.84852785787067
40	2019-05-08.2	PPE	10	D	4.17472272904139	9.61521824611111	9.44562003203238	3.68532772264194
40	2019-05-08.2	PPE	10	D	4.11679397465421	9.26061813749804	13.0513379145921	6.56031345992522
40	2019-05-08.2	PPE	10	D	3.94163573271807	10.0821607714847	12.6339702471505	5.50010363463147
40	2019-05-08.2	PPE	10	D	3.91087586743549	10.374238760592	12.0202585959898	4.83679944547102
40	2019-05-08.2	PPE	10	D	3.91600397703808	11.2755861095771	12.9122973584917	4.88052701698303
40	2019-05-08.2	PPE	10	D	4.06994284072714	9.13597452346023	11.8266705970716	3.69432027034164
40	2019-05-08.2	PPE	10	D	3.73488462327284	NA	NA	NA
40	2019-05-08.2	PPE	10	D	3.93726062494825	7.21184355904076	12.0708593506605	4.74744101735187
41	2019-06-05.2	PPE	5	D	3.58930945657351	6.74236485197094	13.240540854777	5.66698767946882
41	2019-06-05.2	PPE	5	D	3.79250286946565	7.20255803208401	13.6834215170224	5.01671564098981
41	2019-06-05.2	PPE	5	D	3.83537926772048	5.38060366397984	13.6419190931115	5.41934869209812
41	2019-06-05.2	PPE	5	D	3.82669863646545	6.84906413910534	13.4412849487987	6.56395481433984
41	2019-06-05.2	PPE	5	D	3.91094586575377	8.89070268214958	14.0510027175624	5.74401518392579
41	2019-06-05.2	PPE	5	D	3.92802825427321	5.28635330349565	15.7825301535156	5.50354638439103
41	2019-06-05.2	PPE	5	D	3.61538180946009	4.9735466725747	13.5395921274559	5.53426928120348
41	2019-06-05.2	PPE	5	D	3.40860768482021	7.81361544288301	12.6023222668433	5.6539208626601
41	2019-06-05.2	PPE	5	D	3.49385059944467	8.32775014977382	19.0423014081022	5.45973999320623
41	2019-06-05.2	PPE	5	D	3.13876501565458	8.88662885740763	13.3954673902921	5.46702103442179
41	2019-06-05.2	PPE	5	D	3.42031891259875	5.79831470248469	15.5334824266558	6.99592376273801
41	2019-06-05.2	PPE	5	D	3.63126882219423	8.00653217762519	14.6965275596182	6.48663799959958
41	2019-06-05.2	PPE	5	D	3.44697028622429	8.5348661198148	12.8066677942466	5.52145795889514
41	2019-06-05.2	PPE	5	D	3.64563757328782	5.55328895161176	15.2357792155913	6.4414279874219
41	2019-06-05.2	PPE	5	D	3.70406397938185	10.8215627116843	14.6516185215248	5.26836331947965
41	2019-06-05.2	PPE	5	D	3.61829383670316	5.44720459632321	13.8947357584129	5.80437024322259
42	2020-01-01.1	PPE	9	SJ	3.69783480938989	4.44331995803552	11.0240270904949	5.89153199924091
42	2020-01-01.1	PPE	9	SJ	3.83723414714274	3.61128545335888	10.8796160583434	5.36398053807259
42	2020-01-01.1	PPE	9	SJ	3.82603285258768	4.49176812191438	9.9851759880012	5.58786087854298
42	2020-01-01.1	PPE	9	SJ	3.8616763601206	4.89822442518881	11.0972923891167	5.77332576271079
42	2020-01-01.1	PPE	9	SJ	3.71591571180405	4.08503393613208	9.81247615313236	5.89910424760519
42	2020-01-01.1	PPE	9	SJ	3.62502126430367	3.10430700448671	10.9258485359177	5.74277090448685
42	2020-01-01.1	PPE	9	SJ	3.54958926746807	4.97470023978492	10.7949842913814	6.08959779098781
42	2020-01-01.1	PPE	9	SJ	3.51555412423834	3.29103505504878	11.4932098832722	5.96373488824536
42	2020-01-01.1	PPE	9	SJ	3.57643500103392	3.83601937326532	11.2936581916454	6.63877353705689
42	2020-01-01.1	PPE	9	SJ	3.69163136667932	4.53696575766817	11.1170651300661	6.41683231672718
42	2020-01-01.1	PPE	9	SJ	3.56686385101583	4.79699640791973	11.0189216632049	5.07225007290373
42	2020-01-01.1	PPE	9	SJ	3.45536447978271	4.04413699307006	11.1105612986427	5.59503640009415
43	2019-08-14.2	PPE	4	D	3.47564407378953	3.99705153300294	10.2113859089189	4.84682545026781
43	2019-08-14.2	PPE	4	D	3.43341455895405	4.08296656139583	10.0566072562017	4.77258371212717
43	2019-08-14.2	PPE	4	D	3.39036088454092	4.6316088458511	10.0555078323685	4.59758909205699
43	2019-08-14.2	PPE	4	D	3.49110118803681	3.30260787574925	9.53412804483408	5.16456111695013
43	2019-08-14.2	PPE	4	D	3.51788920621018	3.97132390261521	12.0559332671697	4.8304966590335
43	2019-08-14.2	PPE	4	D	3.34601696408644	4.8440215408839	10.1393756154187	4.55939763944956
43	2019-08-14.2	PPE	4	D	3.28398825494714	4.52328692196426	9.85551574912509	4.39721835746966
43	2019-08-14.2	PPE	4	D	3.1863518056636	3.49585324856973	9.7153429545652	5.67477983381327
43	2019-08-14.2	PPE	4	D	3.4967679461383	3.5124367550082	10.0607347559774	4.85579135494457
43	2019-08-14.2	PPE	4	D	3.24154100328283	3.75266887603005	10.9462632410344	4.78304442408472
43	2019-08-14.2	PPE	4	D	3.32441914800586	5.55903451117279	10.4139496354351	4.82602312591272
43	2019-08-14.2	PPE	4	D	3.45373126570795	4.11036411359845	11.1639348458978	5.34733941029566
43	2019-08-14.2	PPE	4	D	3.50410296585544	4.60604111944455	8.74883844052637	5.65118299330402
43	2019-08-14.2	PPE	4	D	3.43829612309037	5.11961490402229	10.0066507020485	4.93438934630462
43	2019-08-14.2	PPE	4	D	3.31618683885436	3.61105412427215	10.0731232813505	4.83746665879217
43	2019-08-14.2	PPE	4	D	3.26921724877485	5.61765490047283	9.20214614914624	6.02353873109552
43	2019-08-14.2	PPE	4	D	3.3741151826847	5.36561649646379	9.80616837752922	4.70777823909245
43	2019-08-14.2	PPE	4	D	3.44548841425329	2.76409363728733	8.53717425947345	5.34717130734897
43	2019-08-14.2	PPE	4	D	3.31942376767176	5.12175104665588	10.85027476197	5.74428172264419
44	2019-06-14.1	PPE	13	other	3.33102116004658	10.3620049834793	9.1887408982468	4.07120241881142
44	2019-06-14.1	PPE	13	other	3.19919773947355	10.0389255057575	8.87343329965043	4.26224471791982
44	2019-06-14.1	PPE	13	other	3.16764941000946	8.98522751010967	8.98659042205966	5.22575158459393
44	2019-06-14.1	PPE	13	other	3.55048615318631	NA	NA	NA
44	2019-06-14.1	PPE	13	other	3.5162905302599	11.6273615539922	10.2933058843888	4.42172566741756
44	2019-06-14.1	PPE	13	other	3.49165302174822	10.9390118900374	9.14542784500604	3.78183413891777
44	2019-06-14.1	PPE	13	other	3.61897699647876	12.2250389465777	9.32470910063822	4.37642635524036
44	2019-06-14.1	PPE	13	other	3.58001661964633	12.5015708822435	10.0394769437325	5.98421897536651
44	2019-06-14.1	PPE	13	other	3.2590262328235	9.63401295762094	9.40548128260829	4.07422694083534
44	2019-06-14.1	PPE	13	other	3.34262979955304	8.50658828266792	10.0561911576858	5.39456311451315
44	2019-06-14.1	PPE	13	other	3.43282884170017	11.2255881127385	9.98543930242855	4.63737963090724
44	2019-06-14.1	PPE	13	other	3.29132129881412	12.3944862506695	10.260149764321	6.16165631536699
44	2019-06-14.1	PPE	13	other	3.32687340334129	8.94849199454982	9.3145086679003	3.59304433522712
44	2019-06-14.1	PPE	13	other	3.51056438410774	9.20491124557645	9.29592267307399	4.98392648251679
44	2019-06-14.1	PPE	13	other	3.64570899781432	11.7240808632669	12.6978103197277	5.52221622379061
44	2019-06-14.1	PPE	13	other	3.49783459855488	10.4849303103182	9.54420345549843	5.15480288273347
44	2019-06-14.1	PPE	13	other	3.4004871842681	9.48045174402783	10.8977387242952	5.13055638803889
45	2018-10-23.1	PPE	4	D	3.13791157315653	10.0767228839258	9.39757806731446	7.18117282842548
45	2018-10-23.1	PPE	4	D	3.29393420279884	10.0237688361552	11.5458705875132	7.21157227849183
45	2018-10-23.1	PPE	4	D	3.35495480705392	11.7563601128559	10.9132236869422	5.46832703389738
45	2018-10-23.1	PPE	4	D	3.31960754625561	10.2560189359363	9.53058008973883	7.23357876550707
45	2018-10-23.1	PPE	4	D	3.1864906127449	9.75392093580702	10.8437953767846	8.34309084691146
45	2018-10-23.1	PPE	4	D	3.35269802586807	7.16736546919517	10.0334918853358	9.0181276250802
45	2018-10-23.1	PPE	4	D	3.19092124032592	9.05577048310155	9.61715195852901	6.29204804697187
45	2018-10-23.1	PPE	4	D	3.55287250918884	7.45412443740383	NA	NA
45	2018-10-23.1	PPE	4	D	3.53632342694728	10.5214964226119	NA	NA
45	2018-10-23.1	PPE	4	D	3.40482444587665	5.80517742191114	10.4300940727679	6.59602162482903
45	2018-10-23.1	PPE	4	D	3.18003728023111	7.79490308705524	10.0571646269975	6.46364761404703
45	2018-10-23.1	PPE	4	D	3.06599492331297	8.45954355808419	8.95439778863953	6.66391796602064
45	2018-10-23.1	PPE	4	D	3.47911583992444	7.31110892032426	9.80500401721613	6.35539233334138
45	2018-10-23.1	PPE	4	D	3.17124684386509	6.00006079594131	8.90786922866399	6.98904274778364
45	2018-10-23.1	PPE	4	D	3.38626900843743	6.02528893544926	9.9921400280852	5.04144868229676
45	2018-10-23.1	PPE	4	D	3.38860763361786	8.64658025394607	9.71701305408045	7.17439435728743
45	2018-10-23.1	PPE	4	D	3.38464413051631	10.1726971874122	9.06412385155367	9.09194553575838
46	2018-08-02.1	PPE	3	D	3.64666957730265	8.45458181476054	11.7359799702514	5.70486052363489
46	2018-08-02.1	PPE	3	D	3.79966691087452	9.07066093903989	11.4654808278615	5.40826037603007
46	2018-08-02.1	PPE	3	D	3.87762410868267	9.25303937500297	11.3997358456891	6.08621270628911
46	2018-08-02.1	PPE	3	D	3.85997946340288	8.3644376858021	11.6700796518376	6.10411510707224
46	2018-08-02.1	PPE	3	D	3.81619927975387	7.06468422957758	11.3618158564015	3.79515345406035
46	2018-08-02.1	PPE	3	D	3.79302737505494	8.28628534870305	12.4827391540418	5.13195962719856
46	2018-08-02.1	PPE	3	D	3.76802239322629	NA	NA	NA
46	2018-08-02.1	PPE	3	D	3.63095685285305	NA	NA	NA
46	2018-08-02.1	PPE	3	D	3.45948637722925	NA	NA	NA
46	2018-08-02.1	PPE	3	D	3.5176241244442	NA	NA	NA
46	2018-08-02.1	PPE	3	D	3.76670930740085	9.51258404850484	11.7517264410628	4.76981480087383
46	2018-08-02.1	PPE	3	D	3.88558490606135	9.0102130133486	11.6834087476838	6.09617172466851
46	2018-08-02.1	PPE	3	D	3.95272324164527	NA	NA	NA
46	2018-08-02.1	PPE	3	D	3.96221648532888	NA	NA	NA
46	2018-08-02.1	PPE	3	D	4.01029761861683	8.66332287490405	10.426347229691	5.87137347755533
46	2018-08-02.1	PPE	3	D	3.99714346993446	9.76194124578257	11.0174888475255	3.77951255166688
46	2018-08-02.1	PPE	3	D	3.8047007137373	7.27196738208038	12.0084043037371	5.32846591021684
46	2018-08-02.1	PPE	3	D	3.68102736846415	7.56906636196578	NA	NA
47	2019-02-27.1	PPE	4	D	3.57189854148919	6.84870182126844	10.2600864164098	5.19999038633547
47	2019-02-27.1	PPE	4	D	3.57442434961301	7.82798547680196	11.6775719791917	4.92592951311241
47	2019-02-27.1	PPE	4	D	3.30557512171864	7.69086683172324	12.1811278535571	6.10109509289854
47	2019-02-27.1	PPE	4	D	3.21754214516958	6.02094867670043	11.6913858693617	6.03251136831078
47	2019-02-27.1	PPE	4	D	3.42907798179111	5.81628531456927	11.1140285864276	6.15310840310389
47	2019-02-27.1	PPE	4	D	3.50173658723664	5.14861598176176	11.0026220531534	5.88572582260801
47	2019-02-27.1	PPE	4	D	3.45520798191348	7.54527224923844	11.8314638164591	6.58550678474318
47	2019-02-27.1	PPE	4	D	3.60922183088171	4.53627138824757	10.8072159068984	6.54920392216123
47	2019-02-27.1	PPE	4	D	3.54481593361383	7.33250574979039	11.2875942575874	7.42406499812574
47	2019-02-27.1	PPE	4	D	3.44496424836071	7.23660092636401	11.7524355969171	4.83491261599826
47	2019-02-27.1	PPE	4	D	3.57486392125045	5.33836643322112	10.981323105603	5.77073228916871
47	2019-02-27.1	PPE	4	D	3.34832820624293	3.65423241281177	12.016684374819	6.3312001391874
47	2019-02-27.1	PPE	4	D	3.47380883950625	5.22770181016533	12.1078890261112	5.93880884590579
47	2019-02-27.1	PPE	4	D	3.47159854699279	8.38488004166847	9.35191373838951	5.42219200278703
47	2019-02-27.1	PPE	4	D	3.45509468265252	4.40545096135783	10.3900801698235	4.88722057784319
47	2019-02-27.1	PPE	4	D	3.44399638934531	4.50856101977666	11.121554218467	6.35989332668599
47	2019-02-27.1	PPE	4	D	3.44163715439821	6.44213921020939	10.2437702751416	6.19276179459266
47	2019-02-27.1	PPE	4	D	3.38473064879066	6.03208214679992	10.4522185890115	6.2185675923619
47	2019-02-27.1	PPE	4	D	3.50396877638385	6.71634308126239	10.8360018650816	5.80770799301806
47	2019-02-27.1	PPE	4	D	3.43501053022336	4.69101172453901	12.5730034775067	5.64825395893764
47	2019-02-27.1	PPE	4	D	3.26528899614614	5.16842841214831	12.2016478494987	6.19640963353579
47	2019-02-27.1	PPE	4	D	3.09722547325613	6.95087115885104	10.1802909921598	6.52013693460475
48	2018-11-29.1	PPE	9	D	3.69113292445553	9.42475311410186	10.3304865632534	4.11679482719452
48	2018-11-29.1	PPE	9	D	3.71648745774877	10.2773081314856	8.59105595692176	4.650622219105
48	2018-11-29.1	PPE	9	D	3.65653843032664	10.901102974206	9.82923542688536	4.56800109778762
48	2018-11-29.1	PPE	9	D	3.58753841720895	10.712240047625	8.59272274277977	4.81432135431022
48	2018-11-29.1	PPE	9	D	2.9921322480404	8.54716688472956	9.24823105878289	5.0607690203076
48	2018-11-29.1	PPE	9	D	3.52996377141012	9.6162332124453	8.12931817844611	4.43984725958361
48	2018-11-29.1	PPE	9	D	3.58436950088218	6.17899864937021	8.95047059212039	4.79316433386149
48	2018-11-29.1	PPE	9	D	3.53710206613055	7.5628516178786	8.61015582724878	4.99311751550573
48	2018-11-29.1	PPE	9	D	3.53285179100504	8.91475251538395	8.6816489948345	5.07859515525033
48	2018-11-29.1	PPE	9	D	3.51374774737522	12.6014183188063	9.94291773517553	4.01788321534139
48	2018-11-29.1	PPE	9	D	3.52589293139052	9.09519393078034	10.5683881175635	4.57026097574513
48	2018-11-29.1	PPE	9	D	3.35169779115228	9.17176424952983	NA	NA
49	2018-07-12.3	PPE	5	D	3.01636486564372	13.9357571774112	7.86273504202459	5.68918034061839
49	2018-07-12.3	PPE	5	D	3.08832380050206	10.5940781886711	9.08744182316963	7.30061452588627
49	2018-07-12.3	PPE	5	D	3.36179081814992	11.8460004506056	8.36885377684576	7.36773218605913
49	2018-07-12.3	PPE	5	D	3.34447474239895	10.9708742858147	8.38727544857021	6.71516805177979
49	2018-07-12.3	PPE	5	D	3.13357230353765	12.4171816042346	8.01429968774377	8.04383221915481
49	2018-07-12.3	PPE	5	D	3.2773728627409	15.1609921252592	9.56424323068318	6.62795263473544
49	2018-07-12.3	PPE	5	D	3.26869987688352	10.9514894478627	8.4489000090794	6.83482958786937
49	2018-07-12.3	PPE	5	D	3.27505029849867	13.6856388370246	8.56405593477771	6.58666338111804
49	2018-07-12.3	PPE	5	D	3.32884923691395	12.1732569782241	9.39655238595086	6.56793021333925
49	2018-07-12.3	PPE	5	D	3.02592975392432	11.6043064710582	9.0754207279557	9.24153373280385
49	2018-07-12.3	PPE	5	D	3.22496131578184	7.41841575348763	8.61472517525419	6.93630550122186
49	2018-07-12.3	PPE	5	D	3.19428396228031	8.25282963566249	9.93171610832893	7.49557979154183
49	2018-07-12.3	PPE	5	D	3.20372516730189	14.1649884857021	8.707117806733	7.14649042047003
49	2018-07-12.3	PPE	5	D	3.23195620371401	9.68636273498123	9.67141806241633	7.612889227643
49	2018-07-12.3	PPE	5	D	3.11270735870491	9.08627201682365	7.68289199699212	7.36600670400002
49	2018-07-12.3	PPE	5	D	NA	15.8471144524938	8.32358984942682	6.615947019968
50	2019-10-11.1	PPE	4	D	3.84833094401066	11.4498454495102	10.0654959251389	2.87705884123853
50	2019-10-11.1	PPE	4	D	3.60886692662491	13.6641968765544	8.65796641400177	5.32462585250202
50	2019-10-11.1	PPE	4	D	3.9424831571997	10.575393271034	11.0350944154339	3.80659141558381
50	2019-10-11.1	PPE	4	D	4.48451917235418	14.3972802070354	10.4703459978769	4.35830729021537
50	2019-10-11.1	PPE	4	D	3.96075739263337	8.88897554341802	8.86009035168313	3.92310643136379
50	2019-10-11.1	PPE	4	D	3.89519189408214	11.6274124289576	10.0315755252099	3.19661762789162
50	2019-10-11.1	PPE	4	D	4.1576577883018	12.1205928959368	11.3137793639344	4.44006101109206
50	2019-10-11.1	PPE	4	D	4.12512381652325	12.1786960959652	11.4544023109949	3.0820786679351
50	2019-10-11.1	PPE	4	D	3.7657424105879	9.16757270967572	9.92815387297401	4.30595707803989
50	2019-10-11.1	PPE	4	D	3.88730397255213	9.00638231580248	11.1593292553044	4.66439107059536
50	2019-10-11.1	PPE	4	D	4.03792738184196	14.6184134024504	9.23734018093732	3.92895286909842
50	2019-10-11.1	PPE	4	D	4.10887685319423	14.2646542427721	9.52337788162482	3.4163352883254
50	2019-10-11.1	PPE	4	D	4.06057116242266	8.88729517379458	9.36583502687738	4.36768742141562
50	2019-10-11.1	PPE	4	D	3.94222667813547	13.4838805693806	7.48500478012174	3.47509778729057
50	2019-10-11.1	PPE	4	D	3.86990088909606	9.20839980649065	8.32970597043205	3.36819105700256
50	2019-10-11.1	PPE	4	D	3.77781457687204	6.62571688853996	8.95455008617905	4.15113003227636
50	2019-10-11.1	PPE	4	D	3.68473597582833	14.0938283660855	10.80734201441	3.848299595856
51	2018-07-17.1	PPE	3	D	3.43841509346953	8.1990333161654	15.453098907071	8.73999117046758
51	2018-07-17.1	PPE	3	D	3.39259403144357	NA	NA	NA
51	2018-07-17.1	PPE	3	D	3.48784308788262	10.3576981748359	13.7113122209027	7.63350260472432
51	2018-07-17.1	PPE	3	D	3.57543877520856	10.7502435377964	13.815441686532	7.46200514249466
51	2018-07-17.1	PPE	3	D	3.56961159362356	8.30956358192927	13.5535527277677	7.42764345453785
51	2018-07-17.1	PPE	3	D	3.48022670082491	8.65770456414201	13.9350737944415	6.43740754707153
51	2018-07-17.1	PPE	3	D	3.52972078866478	10.068407118349	15.0216152746226	5.49736176326027
51	2018-07-17.1	PPE	3	D	3.41995584270063	7.49712928517892	15.2121938362743	7.9153743052717
51	2018-07-17.1	PPE	3	D	3.351234341182	9.15972991997936	14.7579930600244	6.71263652278973
51	2018-07-17.1	PPE	3	D	3.17261180186098	9.08871430116927	17.8514395749609	5.26456176514883
51	2018-07-17.1	PPE	3	D	2.81689194616741	10.5218794127477	16.9800289665289	5.10745973450006
51	2018-07-17.1	PPE	3	D	3.49569246262423	10.3951558234286	13.81955237154	5.64200885084212
51	2018-07-17.1	PPE	3	D	3.52616102635799	9.38973949349538	13.8152038842134	7.81909971343126
51	2018-07-17.1	PPE	3	D	3.59802640710974	9.84374283039109	13.2201034892278	7.75192776889994
51	2018-07-17.1	PPE	3	D	3.71241803467305	12.008837465994	13.373027330505	6.51668611958375
51	2018-07-17.1	PPE	3	D	3.7630223229774	12.3182261451802	15.764244411928	6.83232140496793
51	2018-07-17.1	PPE	3	D	3.64875333889654	9.57213505283229	13.8153707283748	6.50664539341452
51	2018-07-17.1	PPE	3	D	3.53170610820426	10.31267983711	13.8442472232366	7.81424199792746
51	2018-07-17.1	PPE	3	D	3.55700478632742	10.152808113839	14.9228841468228	6.44583413663013
51	2018-07-17.1	PPE	3	D	3.60115979814521	11.9013284146157	15.1500010286669	6.27960188578878
52	2018-12-20.2	PPE	5	SJ	NA	NA	NA	NA
52	2018-12-20.2	PPE	5	SJ	3.19826821124125	8.0938918243701	16.7982597989603	6.123946767585
52	2018-12-20.2	PPE	5	SJ	3.21799344601117	NA	NA	NA
52	2018-12-20.2	PPE	5	SJ	3.2615242028402	6.97306938749711	17.6831746256045	4.72577232073205
52	2018-12-20.2	PPE	5	SJ	3.24688998994219	6.3256859024066	18.586992909957	5.56207145581481
52	2018-12-20.2	PPE	5	SJ	NA	8.53890310081252	18.3685098022969	6.70787294451689
52	2018-12-20.2	PPE	5	SJ	3.09970765200861	10.5311030764806	16.928549332506	4.92339540292406
52	2018-12-20.2	PPE	5	SJ	3.1234091187944	9.12282568269444	19.6329554826751	4.75178547156158
52	2018-12-20.2	PPE	5	SJ	2.98639455433452	NA	NA	NA
52	2018-12-20.2	PPE	5	SJ	2.9988403483805	7.43530384301802	19.1095606775684	5.82289656893671
52	2018-12-20.2	PPE	5	SJ	3.08672368676119	9.91337620386409	16.8173604465501	5.57497108115436
52	2018-12-20.2	PPE	5	SJ	3.10029976831644	7.576676368255	16.6143074023239	4.77051255193729
53	2019-10-22.1	PPE	12	D	3.47800665328464	11.1433186685724	8.87186703300343	5.01612048455503
53	2019-10-22.1	PPE	12	D	3.48410442606142	7.55545560396449	9.5387202939548	4.65516976344724
53	2019-10-22.1	PPE	12	D	3.45182112625844	6.40931158652853	9.87676832068604	5.32642554928511
53	2019-10-22.1	PPE	12	D	3.37245906756079	8.93920046997406	8.88949478404763	4.69382558597088
53	2019-10-22.1	PPE	12	D	3.23099447883356	9.35196606641584	8.93251837173648	4.59052997972377
53	2019-10-22.1	PPE	12	D	3.40067307789357	8.05097872313259	8.46812655950302	5.37450694301054
53	2019-10-22.1	PPE	12	D	3.50211894982776	6.48601866347789	8.90826945134692	5.9179296374825
53	2019-10-22.1	PPE	12	D	3.58721778945472	5.54336485917949	9.21822194111285	4.47626981834532
53	2019-10-22.1	PPE	12	D	3.53923107444548	9.19724663391241	9.26342064144866	5.14593750822072
53	2019-10-22.1	PPE	12	D	3.40473539175054	8.00758004589616	9.00150244496019	6.58353950570802
53	2019-10-22.1	PPE	12	D	3.46883393684312	4.95967239992871	8.48251980884464	6.94701108957663
53	2019-10-22.1	PPE	12	D	3.57149587802995	7.93067704216558	9.47482525940767	5.23178629856515
53	2019-10-22.1	PPE	12	D	3.60728404394469	8.21674817703735	8.75356583570913	4.03763666287094
53	2019-10-22.1	PPE	12	D	3.58489903685294	6.68920549649033	9.16099499596092	5.44382633209103
53	2019-10-22.1	PPE	12	D	3.48483021481695	9.06249825881734	9.02629288660216	4.3596761837861
53	2019-10-22.1	PPE	12	D	3.45439329229282	6.48327140236495	10.9654312771842	6.47145247096054
53	2019-10-22.1	PPE	12	D	3.46876498359485	10.4054562370964	9.25557796486225	5.05676768731596
53	2019-10-22.1	PPE	12	D	3.54358022155009	8.36549569156048	9.99590026939538	7.51507614606462
53	2019-10-22.1	PPE	12	D	3.54535669320816	6.98951896257843	10.1207162568634	5.57169312871475
53	2019-10-22.1	PPE	12	D	3.57366326287479	5.61910055864767	9.70841833888998	6.15688405014127
53	2019-10-22.1	PPE	12	D	3.32969689265281	8.12637971378528	9.44845556725191	5.68060504791813
53	2019-10-22.1	PPE	12	D	3.08617085069853	6.00215557638694	8.66389403150824	6.35067999861382
54	2019-09-27.1	PPE	8	SJ	3.37155638420897	7.32402931535438	9.95361564948191	4.68817701118818
54	2019-09-27.1	PPE	8	SJ	3.28945923674265	8.42370884644549	8.07741533412229	4.83666975009818
54	2019-09-27.1	PPE	8	SJ	3.28368110037386	7.76699660040241	9.36828471920679	4.5736056235062
54	2019-09-27.1	PPE	8	SJ	3.26110610065156	7.30838776929263	8.09499106107552	4.6976164850925
54	2019-09-27.1	PPE	8	SJ	3.32970774486706	5.11554160595478	10.7914461804614	5.27999860511777
54	2019-09-27.1	PPE	8	SJ	3.14608491657763	9.73953225015698	10.0204816031783	5.29756324954986
54	2019-09-27.1	PPE	8	SJ	3.25117462825651	8.06520403049535	9.34026052462742	5.06316173765474
54	2019-09-27.1	PPE	8	SJ	3.1342884337207	10.3151323494806	8.87330898562363	4.97405513560451
54	2019-09-27.1	PPE	8	SJ	3.19928729434582	5.46557519521881	8.9062635685539	4.79354757720999
54	2019-09-27.1	PPE	8	SJ	3.33291750470671	10.2202069951953	8.24967719144355	4.88483234198614
54	2019-09-27.1	PPE	8	SJ	3.43047804703362	9.03488391037336	9.19680280531319	4.25203082107609
54	2019-09-27.1	PPE	8	SJ	3.29235455236318	5.90281479717653	10.7897133903288	4.49291108115264
54	2019-09-27.1	PPE	8	SJ	3.29225900900418	9.20440401966935	8.24445598622314	4.15446665552226
54	2019-09-27.1	PPE	8	SJ	3.26248097332243	10.615752234003	8.17234348659201	4.49822003921079
54	2019-09-27.1	PPE	8	SJ	3.08659239200076	9.2857711170155	11.1148549113538	5.72233076301482
54	2019-09-27.1	PPE	8	SJ	3.04769508980915	6.63396712187768	9.92177668041604	4.89440978410893
54	2019-09-27.1	PPE	8	SJ	2.96503586430767	9.20831586351615	8.96623429304911	5.18645190254019
54	2019-09-27.1	PPE	8	SJ	3.23622244031005	8.32972601819959	9.49071352099804	4.51824520328089
54	2019-09-27.1	PPE	8	SJ	3.26895515513258	5.87325868564527	9.37923155871937	4.78219234523718
54	2019-09-27.1	PPE	8	SJ	3.27432436542342	7.82387907219729	8.35068357563359	4.19074067236612
55	2018-10-01.1	PPE	11	D	3.90009187839783	8.25346890677292	10.563710331242	4.19400285121521
55	2018-10-01.1	PPE	11	D	3.98003330814364	6.36341364541852	9.76367944656965	3.92996292529539
55	2018-10-01.1	PPE	11	D	4.01426423175429	7.26272117669733	10.2490029243324	4.64541201422962
55	2018-10-01.1	PPE	11	D	4.02237948482745	7.43524446462715	10.0412877320877	4.95413869322331
55	2018-10-01.1	PPE	11	D	4.03837897172695	8.33656008980229	10.0203130857709	4.52550259131
55	2018-10-01.1	PPE	11	D	4.05774979253299	5.08297161223215	9.80134644829481	4.99123269051968
55	2018-10-01.1	PPE	11	D	3.96305985884759	6.88860745377145	10.5988056450224	5.11925066349243
55	2018-10-01.1	PPE	11	D	3.8705765944629	7.34383432120795	10.9884413526478	4.92902702493623
55	2018-10-01.1	PPE	11	D	3.70363983791472	7.28452451679069	10.9009429739982	4.98157333703131
55	2018-10-01.1	PPE	11	D	3.05590687694917	8.06107859070866	10.8273320465743	4.65741260313907
55	2018-10-01.1	PPE	11	D	3.52391176595601	8.24824032491848	10.8733586930895	3.94677107485778
55	2018-10-01.1	PPE	11	D	3.77256298773156	7.53934548285803	11.2551900389204	4.2065989634402
55	2018-10-01.1	PPE	11	D	3.8887865516942	5.59612578621877	11.9171657783678	5.10426690952002
55	2018-10-01.1	PPE	11	D	3.90394641453693	8.96329465311281	11.3488840167886	5.45799217895481
55	2018-10-01.1	PPE	11	D	3.95810966571721	5.39429651533553	11.3829485940403	5.65083798512359
55	2018-10-01.1	PPE	11	D	4.06354421805217	8.406183739421	11.0964815240948	4.5041061392249
55	2018-10-01.1	PPE	11	D	4.13401238913615	6.89300427346117	11.7566730879739	5.01418745946009
55	2018-10-01.1	PPE	11	D	4.03766886147033	7.72785791084918	10.2487664250039	5.28892268600804
55	2018-10-01.1	PPE	11	D	3.91678198048498	7.75735173166656	10.8808493149504	4.87150637293835
55	2018-10-01.1	PPE	11	D	NA	5.35352731449688	10.9559393455476	5.63873715395573
56	2018-09-24.1	PPE	6	SJ	4.47724487472391	9.46750835550787	11.5388329524511	6.01407312201846
56	2018-09-24.1	PPE	6	SJ	4.53642040586784	10.5507433429865	10.2842416877755	6.80427265315456
56	2018-09-24.1	PPE	6	SJ	4.61324754069689	8.3848218271456	9.80097757393236	6.36816092642983
56	2018-09-24.1	PPE	6	SJ	4.52396361733907	11.2732739165836	10.9246955027412	5.60708788894968
56	2018-09-24.1	PPE	6	SJ	4.48010797284367	8.33143092970179	10.3808189449236	6.14274568213055
56	2018-09-24.1	PPE	6	SJ	4.39986949664509	11.2786642805395	12.1397716687259	5.18476920936711
56	2018-09-24.1	PPE	6	SJ	4.13830786916348	9.95353086763551	12.3786223336103	7.65128434681515
56	2018-09-24.1	PPE	6	SJ	3.63863224160932	7.61956587089928	14.1480577698191	7.4276870440261
56	2018-09-24.1	PPE	6	SJ	NA	11.5328872028877	NA	NA
56	2018-09-24.1	PPE	6	SJ	3.96218697376491	8.4787461513087	10.6308176539	6.58387487665746
56	2018-09-24.1	PPE	6	SJ	4.03061399261495	9.83276769213887	10.3552430551508	5.77380460464536
56	2018-09-24.1	PPE	6	SJ	4.07609257342428	8.01791810032103	11.5727202578079	6.01546642730005
56	2018-09-24.1	PPE	6	SJ	4.09823207928425	10.8028487511851	10.933353547892	5.80243764130804
56	2018-09-24.1	PPE	6	SJ	4.05378799778865	8.67261364100739	11.5108851364222	5.98646238612388
56	2018-09-24.1	PPE	6	SJ	3.97166338880639	8.76750719797088	12.6644693590559	7.57550432279247
56	2018-09-24.1	PPE	6	SJ	3.77813732996016	5.95162046762966	12.9744019121653	6.78283272829216
56	2018-09-24.1	PPE	6	SJ	3.8851107605366	8.23837477373401	10.7047797355351	7.26265239626312
56	2018-09-24.1	PPE	6	SJ	3.96193445287726	10.1335912818394	10.2296803128651	6.56985138138126
56	2018-09-24.1	PPE	6	SJ	3.84742954138875	11.3276098397172	11.718948905772	7.60394280404926
57	2018-12-18.1	PPE	5	SJ	3.42471243206136	6.24967822331539	10.3973729627806	5.08590110706881
57	2018-12-18.1	PPE	5	SJ	3.50842885131586	4.58180230465004	10.8426050976755	5.29765869324327
57	2018-12-18.1	PPE	5	SJ	3.56434147012061	5.48199028492008	12.7271853146516	5.70069982736822
57	2018-12-18.1	PPE	5	SJ	3.50256349334613	8.45191338557809	10.8092508943388	5.40501533586007
57	2018-12-18.1	PPE	5	SJ	3.40136066495491	6.31866888059147	11.1132633151793	4.33717931110994
57	2018-12-18.1	PPE	5	SJ	3.58540997262776	8.08219842560927	12.4768591481583	5.49382206051682
57	2018-12-18.1	PPE	5	SJ	3.60481002393247	9.10294870826557	15.0014115983603	6.38424639825168
57	2018-12-18.1	PPE	5	SJ	3.61077379055112	5.93911444102075	14.5291378418855	4.68537008817575
57	2018-12-18.1	PPE	5	SJ	3.57050148031326	7.42320224068886	13.074514840481	4.75509987119893
57	2018-12-18.1	PPE	5	SJ	3.50305705381098	7.72035624039641	13.4808391382743	5.78852649795354
57	2018-12-18.1	PPE	5	SJ	3.44558283686632	7.70696773638145	11.982732669799	5.01665786093352
57	2018-12-18.1	PPE	5	SJ	3.14107349078756	5.77021827124244	10.9095872941582	4.77767418428011
57	2018-12-18.1	PPE	5	SJ	2.90427205314995	8.5994845070883	11.3450216930101	5.41938775263114
57	2018-12-18.1	PPE	5	SJ	2.88693087427592	8.31611430932944	9.31893485497356	4.8609245124589
57	2018-12-18.1	PPE	5	SJ	3.01119119047791	4.51475812363437	10.9387344365397	6.8016651753039
57	2018-12-18.1	PPE	5	SJ	3.18734461368866	7.50955702242098	NA	NA
58	2018-11-06.4	PPE	7	D	3.10605080827138	5.97620001335958	NA	NA
58	2018-11-06.4	PPE	7	D	3.15608031090203	NA	NA	NA
58	2018-11-06.4	PPE	7	D	3.23928593347192	NA	NA	NA
58	2018-11-06.4	PPE	7	D	3.32149687122863	NA	NA	NA
58	2018-11-06.4	PPE	7	D	3.3599617893535	5.56824021477796	8.14643801043849	2.76345716944523
58	2018-11-06.4	PPE	7	D	3.40920478697183	6.09421402629259	8.76464580721915	2.16459100724414
58	2018-11-06.4	PPE	7	D	3.41628345806372	7.71764655543914	NA	NA
58	2018-11-06.4	PPE	7	D	3.40016050405386	NA	NA	NA
58	2018-11-06.4	PPE	7	D	3.3509302856044	6.8869417645343	7.84654179414936	2.01664463220307
58	2018-11-06.4	PPE	7	D	3.28002406793068	NA	NA	NA
58	2018-11-06.4	PPE	7	D	3.24101456804407	5.62433620096964	NA	NA
58	2018-11-06.4	PPE	7	D	2.84500983711797	5.50699036288058	NA	NA
58	2018-11-06.4	PPE	7	D	3.0262059256668	4.67583132264137	7.65580688317263	2.99666190373702
58	2018-11-06.4	PPE	7	D	3.025111170342	6.56989271809405	8.48602781909928	3.31681543748547
58	2018-11-06.4	PPE	7	D	3.0533730204697	5.29036115505587	7.96121838174816	3.2400452596623
58	2018-11-06.4	PPE	7	D	3.14126238890014	4.70393514647971	7.92762727353656	1.92559102893809
58	2018-11-06.4	PPE	7	D	3.142145692615	5.35883547425396	7.6783148045739	3.55149933965026
58	2018-11-06.4	PPE	7	D	3.16342129582079	4.57724655780294	8.72710000707433	2.41983138626435
58	2018-11-06.4	PPE	7	D	3.234595473928	4.24590854215181	8.03065273387321	2.48097570794505
58	2018-11-06.4	PPE	7	D	3.16634545891844	7.09375294443532	7.23370304271071	3.03014195465293
59	2018-12-18.1	PPE	8	SJ	4.07124738350596	9.41869480931723	9.27957086441729	5.51897834275011
59	2018-12-18.1	PPE	8	SJ	4.06900521003692	11.5483015236603	10.9435186574003	4.61683217092236
59	2018-12-18.1	PPE	8	SJ	4.12919456740242	9.71512403650685	10.2855897779109	4.61142201501326
59	2018-12-18.1	PPE	8	SJ	4.21140697304416	7.42978982048137	9.57086262170677	3.97945097091586
59	2018-12-18.1	PPE	8	SJ	4.27044703382406	9.95152605437515	7.85351709520823	4.14736738069205
59	2018-12-18.1	PPE	8	SJ	4.17998209303758	10.9107079651183	8.08401099076507	2.82285183350423
59	2018-12-18.1	PPE	8	SJ	4.1130771297932	11.176224706779	10.105863111773	4.78909138174198
59	2018-12-18.1	PPE	8	SJ	4.03278703492205	8.53071696388151	9.92954981727619	4.91467428636911
59	2018-12-18.1	PPE	8	SJ	3.93584545914229	11.1242900844329	10.3726010124379	4.81815442059314
59	2018-12-18.1	PPE	8	SJ	4.03872426160014	10.5170334712376	10.1027753026326	4.45437130894971
59	2018-12-18.1	PPE	8	SJ	4.07866629286007	9.78536352146446	9.58513074561989	4.59098348327578
59	2018-12-18.1	PPE	8	SJ	4.1257909239137	9.89144079216265	8.60931624721469	3.98320077135264
59	2018-12-18.1	PPE	8	SJ	4.07355751410095	8.43483062972262	9.90335581274692	5.70586464308284
59	2018-12-18.1	PPE	8	SJ	4.06358366800279	7.71169780178626	9.33065111353071	6.3204544578007
59	2018-12-18.1	PPE	8	SJ	4.06186010426951	8.85964460675731	9.67545667138868	5.88818505667855
59	2018-12-18.1	PPE	8	SJ	3.92839735149036	12.7688911574267	9.80091572047511	4.11645409766821
59	2018-12-18.1	PPE	8	SJ	NA	11.0807998406792	9.28210618387382	4.29456077818052
60	2019-12-05.2	PPE	4	D	2.88510019219125	8.32095004411426	11.9557071182727	5.27575125326039
60	2019-12-05.2	PPE	4	D	2.93510524532785	7.256849790822	13.5896637429945	6.63439176065849
60	2019-12-05.2	PPE	4	D	2.83990451705257	9.68594748394517	11.6745693698754	4.30425507103255
60	2019-12-05.2	PPE	4	D	3.02047166022977	8.46183039207073	11.578543985644	4.76248387188047
60	2019-12-05.2	PPE	4	D	2.98202893075497	7.01513443351689	12.0290953046985	3.90418069493386
60	2019-12-05.2	PPE	4	D	3.00055795013213	9.24715412157113	14.7610535771345	5.66722683538383
60	2019-12-05.2	PPE	4	D	3.04384253147822	6.96794463370205	9.91061520344407	3.39326238060073
60	2019-12-05.2	PPE	4	D	2.98190419598509	7.06306516780906	10.0377071053615	4.17215952061464
60	2019-12-05.2	PPE	4	D	2.98133463646897	10.3690019181639	13.1732925316836	4.79667298024902
60	2019-12-05.2	PPE	4	D	2.92280895734973	9.10021309143501	12.0860599058926	5.36175356493148
60	2019-12-05.2	PPE	4	D	2.63543559860997	11.4089097774141	13.1201774139198	4.45424265716892
60	2019-12-05.2	PPE	4	D	2.89741154313704	12.300318768419	11.2632684533757	4.48167670726953
60	2019-12-05.2	PPE	4	D	3.43841206704781	5.99530568684359	13.2377477648497	6.00432049074157
60	2019-12-05.2	PPE	4	D	3.36733312774448	11.8969017727663	10.7339332902846	5.30866801274512
60	2019-12-05.2	PPE	4	D	3.00755192058352	10.6889458977321	12.3968503760886	5.02362552327814
60	2019-12-05.2	PPE	4	D	3.05705538656222	6.99500081943776	13.0855223120302	4.78935925494915
60	2019-12-05.2	PPE	4	D	3.04614883917688	9.00857328391825	10.8790432588379	6.10233647133055
60	2019-12-05.2	PPE	4	D	3.13675117187253	7.0919051147132	11.6886945161541	6.01936213046814
60	2019-12-05.2	PPE	4	D	3.14052744698147	7.60272050773394	10.4350532018752	5.0875990127067
60	2019-12-05.2	PPE	4	D	3.08130640483628	10.7322192735286	NA	NA
60	2019-12-05.2	PPE	4	D	NA	10.7828527592525	NA	NA
61	2018-08-01.1	PPE	11	SJ	3.43408520623893	10.3499975884607	8.4573043990674	3.30052523622092
61	2018-08-01.1	PPE	11	SJ	3.53998831880065	12.0254023594235	8.16437035694584	4.35893489145701
61	2018-08-01.1	PPE	11	SJ	3.51243220160171	9.75491013989945	7.95513895124629	3.44421571666591
61	2018-08-01.1	PPE	11	SJ	3.47113372892737	8.50973846879465	8.44285049769487	4.04193992086213
61	2018-08-01.1	PPE	11	SJ	3.35511551739369	11.8237300431791	8.34803379178337	4.00157905882821
61	2018-08-01.1	PPE	11	SJ	3.18425844949839	11.6600202701011	10.2720276901357	3.79557716316832
61	2018-08-01.1	PPE	11	SJ	3.08474765381069	8.39500000307414	7.58290468649066	3.66178770933691
61	2018-08-01.1	PPE	11	SJ	2.99274239908812	9.52650479674181	7.61182300334863	4.00040781827076
61	2018-08-01.1	PPE	11	SJ	2.88498030838713	11.1398844541292	7.79570382697234	3.2825376960603
61	2018-08-01.1	PPE	11	SJ	2.7193186264161	7.69535535834957	7.89265201644252	4.64170631104127
61	2018-08-01.1	PPE	11	SJ	2.50491853915816	11.7688178681054	7.6338953897234	3.85656736579747
61	2018-08-01.1	PPE	11	SJ	3.14056343905149	7.91350481446791	8.17456457904347	4.87598163569869
61	2018-08-01.1	PPE	11	SJ	3.18933339148849	12.3172348952153	8.46143476625165	4.60649377179741
61	2018-08-01.1	PPE	11	SJ	3.14805063223321	9.71752316274774	8.80065364770679	4.60782214364531
61	2018-08-01.1	PPE	11	SJ	3.00816798376264	8.08686522499337	8.08371398197298	4.63618838093309
61	2018-08-01.1	PPE	11	SJ	3.10250163075298	9.72817792963658	8.37486081694995	5.19545419811289
61	2018-08-01.1	PPE	11	SJ	3.09889628848219	9.41117859350719	7.84518770455107	3.98841013540987
61	2018-08-01.1	PPE	11	SJ	3.04827933903946	10.163805241179	8.31827663218569	5.1106967056213
61	2018-08-01.1	PPE	11	SJ	2.97005560933467	9.68514100954817	7.99274620294288	4.1484718304655
61	2018-08-01.1	PPE	11	SJ	2.97534525269861	7.87145466960373	7.13993442820507	5.62678978288178
61	2018-08-01.1	PPE	11	SJ	3.0354957215922	10.3969897376971	7.84699661247582	4.63349311710616
61	2018-08-01.1	PPE	11	SJ	2.90602654023714	9.10610662530941	7.63223707384203	3.67572947159705
62	2018-12-03.3	PPE	4	D	3.54752451729101	9.24437271904939	15.6203594979789	5.81062551438313
62	2018-12-03.3	PPE	4	D	3.63575439437449	12.4220347363628	16.9745387949598	5.15604570679637
62	2018-12-03.3	PPE	4	D	3.5165358217723	8.49922934699333	17.7886491105873	5.85211153410947
62	2018-12-03.3	PPE	4	D	3.55196759814457	8.77787641431922	17.0755707211268	6.2143286893716
62	2018-12-03.3	PPE	4	D	3.53697604469868	10.5330280434351	16.5688676493294	5.07375944033167
62	2018-12-03.3	PPE	4	D	3.45734300145545	11.1807753512551	16.1423645071953	6.00701528563443
62	2018-12-03.3	PPE	4	D	3.41638411111387	9.39493414684016	16.4934881828592	6.1257334989628
62	2018-12-03.3	PPE	4	D	3.20621346652267	NA	NA	NA
62	2018-12-03.3	PPE	4	D	3.20736989274776	8.98327866981603	17.0182864914193	7.28734971923211
62	2018-12-03.3	PPE	4	D	3.94801999149884	9.65049836184788	13.5046142693781	6.87872352587091
62	2018-12-03.3	PPE	4	D	3.67036641514886	9.17272314059732	17.8045713420832	6.34725467792948
62	2018-12-03.3	PPE	4	D	3.769073181075	9.65682073360967	16.6202458027355	6.26721968066416
62	2018-12-03.3	PPE	4	D	3.84263393504592	12.3860611422929	17.5777496755313	6.6395369758645
62	2018-12-03.3	PPE	4	D	3.82345104442367	8.58529190995324	17.8273371300378	7.58421609802624
62	2018-12-03.3	PPE	4	D	3.78436476917471	8.17004097868899	18.2304048138961	5.34812622197163
63	2019-04-24.2	PPE	7	D	NA	9.83137541996471	NA	NA
63	2019-04-24.2	PPE	7	D	3.8429467181526	7.05852425599192	10.7351020901298	7.09531328768414
63	2019-04-24.2	PPE	7	D	3.90349257926698	8.3481644786334	9.77119576798077	4.51353759041779
63	2019-04-24.2	PPE	7	D	3.94244438748587	5.79649021002438	9.93770231744383	5.27005721412777
63	2019-04-24.2	PPE	7	D	3.96110480608311	8.17934804378932	10.0310591707999	6.94706815800018
63	2019-04-24.2	PPE	7	D	3.93264049633595	9.13701826626773	11.2120459366278	5.46764700567179
63	2019-04-24.2	PPE	7	D	3.89099446804802	9.54940963176398	9.50945539405906	5.19318947715637
63	2019-04-24.2	PPE	7	D	3.81767276276255	5.93193956119305	9.98566011267324	6.85182439823423
63	2019-04-24.2	PPE	7	D	3.75787685970722	7.99788963568321	9.55880634616311	6.58992628108657
63	2019-04-24.2	PPE	7	D	3.62548255669508	8.27849099219459	10.4268579636642	4.83773941892315
63	2019-04-24.2	PPE	7	D	3.12423702458822	6.42727341418627	11.5223966997485	5.64666101579911
63	2019-04-24.2	PPE	7	D	3.60411427935045	4.90956046724532	12.2291855120324	6.17817201124282
63	2019-04-24.2	PPE	7	D	3.6857957702107	7.41594422900213	9.63771454725634	5.30072799908628
63	2019-04-24.2	PPE	7	D	3.69897231090662	8.53019115662337	10.7234110093645	5.96919822756351
63	2019-04-24.2	PPE	7	D	3.69731221995377	5.35162570378266	9.99210682741055	5.43865843832599
63	2019-04-24.2	PPE	7	D	3.77834642731641	5.05998729459281	9.88597818107317	5.34082679088344
63	2019-04-24.2	PPE	7	D	3.74559021310549	6.87849192564704	8.92892049546303	4.44615788461544
63	2019-04-24.2	PPE	7	D	3.65738089028918	6.20118501274193	9.02931346970473	5.56289172202722
63	2019-04-24.2	PPE	7	D	3.58289506163702	5.79945771391462	8.94975294699929	5.41020876342545
63	2019-04-24.2	PPE	7	D	3.50583579156998	8.28070070930991	9.29741186847093	6.04345895400684
64	2018-05-02.3	PPE	4	D	3.67408683484712	9.19160520904888	10.8131406505804	4.59971747539416
64	2018-05-02.3	PPE	4	D	3.75427953970681	8.19595950806055	11.7914463094066	4.10488018842761
64	2018-05-02.3	PPE	4	D	3.91262237717195	8.37228831994332	11.7688758360269	4.16911750286083
64	2018-05-02.3	PPE	4	D	4.02166998611853	8.89725660959106	12.0490857869263	5.10801473833889
64	2018-05-02.3	PPE	4	D	4.05025933383612	9.49334924387278	11.5134322614694	3.89527882041022
64	2018-05-02.3	PPE	4	D	4.07893313940275	5.79604948586527	12.1544597773661	4.57423130840713
64	2018-05-02.3	PPE	4	D	4.03065533958097	6.81533172730308	11.4190136875976	4.15018883870916
64	2018-05-02.3	PPE	4	D	3.86832975237138	5.99345077157005	10.7445461395494	3.81894495894228
64	2018-05-02.3	PPE	4	D	3.67627155657074	6.94948206937849	10.6057238336417	4.16093574633308
64	2018-05-02.3	PPE	4	D	3.08157801604534	8.93189660656201	10.4639202419978	4.03116823831127
64	2018-05-02.3	PPE	4	D	3.35534929558717	6.18640356964403	11.3654033472356	4.6011040028178
64	2018-05-02.3	PPE	4	D	3.52174297891666	7.96948518696605	10.5295312964794	4.9141469607337
64	2018-05-02.3	PPE	4	D	3.55207617375606	6.82700823895997	10.6848712613303	4.33276315472476
64	2018-05-02.3	PPE	4	D	3.47610495385297	8.87408408410731	10.0885806057777	4.47592226238941
64	2018-05-02.3	PPE	4	D	3.50572479811977	8.47852048566523	12.3850596071092	4.80808120711728
64	2018-05-02.3	PPE	4	D	3.52459057341277	7.17193450403331	10.5812840333348	4.51165863228613
64	2018-05-02.3	PPE	4	D	3.52708408296558	7.63343843997437	10.6631487614273	4.18211483264406
64	2018-05-02.3	PPE	4	D	3.48977675848716	8.75764137718212	11.5302901667901	3.95906270884794
64	2018-05-02.3	PPE	4	D	3.48659683667036	7.53284311341039	10.4763296200662	3.95827939507963
65	2019-10-30.1	PPE	9	D	3.61532493993488	9.34685079817545	9.88401480577388	4.10507035186732
65	2019-10-30.1	PPE	9	D	3.66119776091704	8.43454315124577	9.96796211092311	4.31903598556823
65	2019-10-30.1	PPE	9	D	3.67908506434004	9.2829891188862	10.59923457734	5.25651657499665
65	2019-10-30.1	PPE	9	D	3.67566008009824	10.8961612348001	8.65796163116962	3.82712153102633
65	2019-10-30.1	PPE	9	D	3.5844398554907	8.82338372085223	11.002507706123	4.51314495372513
65	2019-10-30.1	PPE	9	D	2.98500043982524	6.33239876582392	11.6583178128436	5.36786568307361
65	2019-10-30.1	PPE	9	D	3.29540208698097	10.2344751059327	9.17628173146919	5.04415580740889
65	2019-10-30.1	PPE	9	D	3.35896003848174	10.4381151150328	10.2393114658349	3.84778010300819
65	2019-10-30.1	PPE	9	D	3.44032658357366	8.96889839768797	10.2616702898869	4.0549091832864
65	2019-10-30.1	PPE	9	D	3.48676042173532	10.5098686925117	10.1009930399662	3.8965477287232
65	2019-10-30.1	PPE	9	D	3.40958577553931	12.5300472776227	9.9501629600813	4.49497367962932
65	2019-10-30.1	PPE	9	D	3.202324168606	7.9955279438337	13.5528337666046	5.97327403133086
66	2019-05-28.1	PPE	7	SJ	3.01490774404701	NA	NA	NA
66	2019-05-28.1	PPE	7	SJ	3.07299777528724	10.6616253999948	11.1462920557284	5.17044158008892
66	2019-05-28.1	PPE	7	SJ	3.02846121746106	7.68720912102871	11.1234162008036	3.85412881009434
66	2019-05-28.1	PPE	7	SJ	3.03351661095613	11.2446041117211	11.0685942375433	5.53341814110838
66	2019-05-28.1	PPE	7	SJ	2.92990571992651	7.6821748999923	9.98612591422474	4.56622497176204
66	2019-05-28.1	PPE	7	SJ	2.86837447233831	7.75906720843546	10.2470663468617	4.43691650536491
66	2019-05-28.1	PPE	7	SJ	2.95032522264208	8.35510458548142	11.146041632771	4.95057907487004
66	2019-05-28.1	PPE	7	SJ	2.9502637938945	10.4470160133142	12.1090767939896	7.05394048639471
66	2019-05-28.1	PPE	7	SJ	2.81934715232294	7.31142211509831	12.993541215727	5.18664183469731
66	2019-05-28.1	PPE	7	SJ	2.80012101563022	10.2724727266973	14.423009430567	5.36061277031147
66	2019-05-28.1	PPE	7	SJ	2.68655139887321	11.7111127617455	12.7322093640681	7.25487030745698
66	2019-05-28.1	PPE	7	SJ	2.47946095269051	9.99353240718256	11.8943196558262	5.66260766016367
66	2019-05-28.1	PPE	7	SJ	2.35721383670403	8.30266326415323	12.0190376179418	5.37369273206399
66	2019-05-28.1	PPE	7	SJ	3.70415207386352	8.79231033136644	10.9031514104591	3.90513430096628
66	2019-05-28.1	PPE	7	SJ	3.81877711170382	12.104618659018	13.3184220168886	5.39065027198131
66	2019-05-28.1	PPE	7	SJ	3.75881954201066	7.83346827537951	12.6173220031145	5.26346941003447
66	2019-05-28.1	PPE	7	SJ	3.71171380833262	10.5021423754878	11.9652052639308	5.03689661145223
66	2019-05-28.1	PPE	7	SJ	3.70376020456399	10.1469594647019	11.3706325439957	4.80955499144256
66	2019-05-28.1	PPE	7	SJ	3.74136514795747	8.23879104036779	13.4738821972597	5.5085718017356
66	2019-05-28.1	PPE	7	SJ	3.59103176940521	9.3720251011473	11.3806139219116	5.83155367322287
66	2019-05-28.1	PPE	7	SJ	3.38118963170355	7.74925811723117	11.7471344670419	5.8954373463363
66	2019-05-28.1	PPE	7	SJ	3.33459953006273	9.35337902856005	12.6451389787311	5.1082214939202
66	2019-05-28.1	PPE	7	SJ	3.21295103130746	10.3833974661891	13.2225337177545	5.01572092281603
66	2019-05-28.1	PPE	7	SJ	3.11884770184546	9.08590904472644	13.7944736312837	5.61381499692483
67	2018-12-10.3	PPE	6	SJ	2.69642783690367	11.089507270092	10.0689779029947	7.2734609318124
67	2018-12-10.3	PPE	6	SJ	2.83957674095188	15.1463030919281	9.39705839031144	5.79145365636138
67	2018-12-10.3	PPE	6	SJ	3.17028697358054	7.2965129496958	9.34924097485762	7.29632897819
67	2018-12-10.3	PPE	6	SJ	3.34803081053371	12.6506401544958	9.7924394828276	6.11293037259694
67	2018-12-10.3	PPE	6	SJ	3.40691164863982	12.5437911521984	9.21921739929535	7.14276462872042
67	2018-12-10.3	PPE	6	SJ	3.22987531611659	12.2000292909198	12.0977347787191	8.17461994066595
67	2018-12-10.3	PPE	6	SJ	3.17109132386951	11.0451352665207	11.2279674459082	7.25596562462018
67	2018-12-10.3	PPE	6	SJ	3.14563962592275	12.2029891841918	9.35432902793571	7.27782067603124
67	2018-12-10.3	PPE	6	SJ	3.22722010901315	14.1523699575759	9.6822217996951	6.65004801539009
67	2018-12-10.3	PPE	6	SJ	3.20136947845222	12.9179875783731	10.4164868382641	6.68914079253623
67	2018-12-10.3	PPE	6	SJ	3.250996603648	10.9360312061809	9.87139922691764	7.3763373363268
67	2018-12-10.3	PPE	6	SJ	3.10615662990101	10.5489264225976	9.59185569411338	7.54740372803468
67	2018-12-10.3	PPE	6	SJ	3.00668273989502	11.314556322194	10.6662115434293	8.86305020862143
67	2018-12-10.3	PPE	6	SJ	3.19276058644536	13.5407548777926	9.92391444837035	6.94193749913067
67	2018-12-10.3	PPE	6	SJ	3.28001345703682	9.9364931143355	9.29749100421318	8.87045929024825
67	2018-12-10.3	PPE	6	SJ	3.11964605181374	11.939627022229	10.6353308042461	8.25213312790141
67	2018-12-10.3	PPE	6	SJ	3.1315130362402	10.3818327356744	9.44620215845555	8.57950430197551
67	2018-12-10.3	PPE	6	SJ	2.9724002764254	11.6425011406913	9.19609512408233	8.27440175505865
67	2018-12-10.3	PPE	6	SJ	3.22433013414499	12.8304443561118	7.88577525169112	7.16073219600904
68	2018-08-29.1	PPE	11	D	3.19959886034199	6.80893337002868	8.95780423845923	3.2174228298653
68	2018-08-29.1	PPE	11	D	3.27728322114586	6.36397318191205	7.86809928488317	3.43490608609073
68	2018-08-29.1	PPE	11	D	3.50961091828649	8.53948506224801	8.07596158993729	4.02621126291769
68	2018-08-29.1	PPE	11	D	3.47301260346685	5.96671042541536	8.55555588907905	3.46578243734239
68	2018-08-29.1	PPE	11	D	3.44502864779805	7.99375451664416	7.62460887947169	3.17896652962925
68	2018-08-29.1	PPE	11	D	3.40677459206033	6.92692940879979	7.87146818335069	2.88859464653184
68	2018-08-29.1	PPE	11	D	3.37679233045212	6.63348112703048	8.73225640733355	3.09423315936049
68	2018-08-29.1	PPE	11	D	3.24724910001791	5.12313760373661	10.0496816192922	4.79789661538867
68	2018-08-29.1	PPE	11	D	3.33572699766545	6.12931072547803	8.1654708832341	3.09345272116163
68	2018-08-29.1	PPE	11	D	3.42626890773254	6.68655493828117	8.73009943220864	2.98112523684675
68	2018-08-29.1	PPE	11	D	3.48750276898544	6.41038396893614	8.14083902558944	3.83897404468062
68	2018-08-29.1	PPE	11	D	3.46083572645196	5.10220298644076	8.58906087560904	2.41813074578538
68	2018-08-29.1	PPE	11	D	3.46177434837587	6.98947311156441	8.66455755414587	3.03499140286169
68	2018-08-29.1	PPE	11	D	3.40464884318377	6.59450720834482	8.89425116623836	4.02720748327842
68	2018-08-29.1	PPE	11	D	3.29390347918637	7.09425563728613	8.80130281413937	3.7175833966685
68	2018-08-29.1	PPE	11	D	3.33635091721551	6.53777041848861	10.3520147894271	2.8815415431761
68	2018-08-29.1	PPE	11	D	3.33465805401322	5.67744830077671	7.70932959877384	3.58295530860893
68	2018-08-29.1	PPE	11	D	3.23645947774366	7.24566737506303	8.12223895798111	3.50502255596671
68	2018-08-29.1	PPE	11	D	3.24072999326784	6.30100995717126	9.04718515392202	3.60395871681012
68	2018-08-29.1	PPE	11	D	3.22933235222721	5.99443890089471	8.12193133645429	3.10051250817672
68	2018-08-29.1	PPE	11	D	3.14253839434415	6.77615156218466	8.1282461944574	3.42375052141288
69	2018-07-13.1	PPE	12	D	3.78843933178983	6.43843860090026	12.0236189493034	4.88874463211237
69	2018-07-13.1	PPE	12	D	3.8164976403264	8.09016930770934	11.8165761576046	3.75921504910011
69	2018-07-13.1	PPE	12	D	3.81711719622583	8.28203633687543	11.4792544382818	3.56322116770189
69	2018-07-13.1	PPE	12	D	3.86223946340121	7.91301190167725	10.0644476975024	4.69962284948886
69	2018-07-13.1	PPE	12	D	3.93079393665339	7.51196981344266	11.103404350845	3.20704625607221
69	2018-07-13.1	PPE	12	D	3.93362299032103	7.37447113390666	11.1059999452543	4.11394169682918
69	2018-07-13.1	PPE	12	D	3.82617029418599	11.2429348492391	11.9320751465579	4.06618235667886
69	2018-07-13.1	PPE	12	D	3.77122863821705	7.27038549646307	12.1332288390687	4.4998685177411
69	2018-07-13.1	PPE	12	D	NA	7.80405898334228	11.199783546297	4.16738573288867
69	2018-07-13.1	PPE	12	D	3.4811019870986	6.98103683321819	12.1062223482002	4.81491989930784
69	2018-07-13.1	PPE	12	D	3.55042374913622	9.65986156196514	11.2129955622226	3.90684616257796
69	2018-07-13.1	PPE	12	D	3.6164499662424	8.46901981889585	9.96515109401462	3.83653509927467
69	2018-07-13.1	PPE	12	D	3.60530634168114	9.9312514765267	11.822818123684	4.08705568056665
69	2018-07-13.1	PPE	12	D	3.61500030231518	9.34150029547425	10.8878226106496	4.08130102725196
69	2018-07-13.1	PPE	12	D	3.77338060492571	8.73916046089131	11.0881278915482	2.99885504758058
69	2018-07-13.1	PPE	12	D	3.7505665386289	8.68042053073574	11.7529524034446	3.73441755401467
69	2018-07-13.1	PPE	12	D	3.72260605827828	7.89762219388143	11.5472423596174	3.92489286746702
69	2018-07-13.1	PPE	12	D	3.6034724487693	9.00290933815996	13.0543197233192	3.67178665683325
69	2018-07-13.1	PPE	12	D	3.38304252565927	8.26624459503219	12.0967165823797	4.07467281217943
69	2018-07-13.1	PPE	12	D	3.25132522869531	8.01495001049936	12.4606268869487	3.90962601937734
70	2019-10-28.1	PPE	4	SJ	3.23718886859544	7.57429240111037	7.93938932502693	6.17666402131824
70	2019-10-28.1	PPE	4	SJ	3.18871414034135	6.05241786336448	9.53956509710637	6.67859958777953
70	2019-10-28.1	PPE	4	SJ	3.25295611301703	6.65550497421785	9.45955134831948	6.73351412687776
70	2019-10-28.1	PPE	4	SJ	3.34082288285856	6.83543504333879	9.46996630731478	5.33854556695469
70	2019-10-28.1	PPE	4	SJ	3.52155123652867	7.3055674490666	9.0702298943129	4.20998258313392
70	2019-10-28.1	PPE	4	SJ	3.2974276252222	6.14789004885226	11.137443040815	5.29559492696779
70	2019-10-28.1	PPE	4	SJ	3.50816615939909	7.83691211636169	8.97523559925691	6.08400745473141
70	2019-10-28.1	PPE	4	SJ	3.58411770158656	6.40443226769986	11.6783857546186	5.52579533083279
70	2019-10-28.1	PPE	4	SJ	3.50005390580083	7.97591374252257	9.76349861103705	5.97747605892897
70	2019-10-28.1	PPE	4	SJ	3.36330603828578	7.2681058917812	8.83929333854397	7.29365677008674
70	2019-10-28.1	PPE	4	SJ	3.17801080179962	6.87517532843074	10.5248935553196	7.23596858295759
70	2019-10-28.1	PPE	4	SJ	3.2596333632871	5.7310546598026	8.14249839121398	6.71903247773431
70	2019-10-28.1	PPE	4	SJ	3.27732948404216	5.73219143687603	8.04013008381988	6.00369047444291
70	2019-10-28.1	PPE	4	SJ	3.23125692166347	7.47537441917416	9.13891506812591	6.55363670104788
70	2019-10-28.1	PPE	4	SJ	3.18286858682167	6.13831635374669	8.48282437672611	7.29876143678613
70	2019-10-28.1	PPE	4	SJ	3.07129734954152	8.14457912934459	8.52627905354625	5.43819052647584
70	2019-10-28.1	PPE	4	SJ	3.07993507753544	6.5768726443819	9.60733121724302	6.28387998366437
70	2019-10-28.1	PPE	4	SJ	3.06543038960726	6.47554894748522	9.5228979552578	6.0959041364252
70	2019-10-28.1	PPE	4	SJ	3.23504403158171	6.48606554303514	8.25784580214039	5.53413248562464
70	2019-10-28.1	PPE	4	SJ	3.36050806168736	7.20690901625405	8.51929413642529	4.36912567302845
70	2019-10-28.1	PPE	4	SJ	3.30783235457457	5.60734876672668	8.75680934154885	6.02608462633609
71	2018-05-09.2	PPE	8	D	3.8889167212937	6.35790395397388	9.88515470825816	5.18335454067926
71	2018-05-09.2	PPE	8	D	4.01037402656735	6.76089317700171	8.70480270432456	4.06025280942616
71	2018-05-09.2	PPE	8	D	4.13074313213307	5.86563472718641	8.86167818031468	4.07350846350845
71	2018-05-09.2	PPE	8	D	4.26062603601787	7.92566924358344	8.91506046934309	3.67855411394271
71	2018-05-09.2	PPE	8	D	4.2042460908709	4.92082142671203	12.3120483979263	4.82583977399867
71	2018-05-09.2	PPE	8	D	4.12235745087398	7.33943367847462	10.2775533347068	4.05657815171927
71	2018-05-09.2	PPE	8	D	4.2721417291016	6.97633318528522	9.08746098803353	4.59916936107701
71	2018-05-09.2	PPE	8	D	4.25136294143439	5.81920675317294	8.16319957156887	3.16981888119101
71	2018-05-09.2	PPE	8	D	4.17388190657126	7.78322387578831	10.0294237627743	3.44180585015124
71	2018-05-09.2	PPE	8	D	3.84191308012166	5.02524045062289	8.68364931784257	5.04270774433282
71	2018-05-09.2	PPE	8	D	4.00535263289142	6.00136691634613	8.00102342234634	3.64364874254353
71	2018-05-09.2	PPE	8	D	4.13778448609363	5.19594535640259	8.38495793805826	4.77521928000143
71	2018-05-09.2	PPE	8	D	4.16644229419048	6.30410675802927	9.08332163431105	3.46154385009349
71	2018-05-09.2	PPE	8	D	4.20791058929418	5.53538504894016	8.90310721937997	3.66481874812573
71	2018-05-09.2	PPE	8	D	4.18987014373482	4.49054572926831	9.06294958204363	4.05520103499681
71	2018-05-09.2	PPE	8	D	4.07948530486451	6.87069370737147	7.94927390213786	2.83814505557741
71	2018-05-09.2	PPE	8	D	4.03722712989225	5.19922409346675	8.59806514790618	3.97238036499973
71	2018-05-09.2	PPE	8	D	3.97331801053034	5.3815243798831	9.46021360519597	3.71441995309426
71	2018-05-09.2	PPE	8	D	NA	6.9588184019451	9.25669616344035	2.94847804084683
73	2018-05-03.2	PPE	4	D	2.95080404923753	6.46625180160471	9.5875219406085	4.47984607636437
73	2018-05-03.2	PPE	4	D	3.24652882794157	7.94181299515042	11.2193343132475	4.88937554226612
73	2018-05-03.2	PPE	4	D	3.43015499373843	8.58725516478948	9.40190834409407	5.80214598095615
73	2018-05-03.2	PPE	4	D	3.37242660339658	5.01701026141155	9.52414100324756	4.76774515548451
73	2018-05-03.2	PPE	4	D	3.42524802932537	6.91327723577971	9.69838125792641	5.18752079179969
73	2018-05-03.2	PPE	4	D	3.51022644531338	5.72496564658234	10.9729727894693	5.29700555774704
73	2018-05-03.2	PPE	4	D	3.50151794478161	5.5910765328719	9.70193047014725	4.32771143901581
73	2018-05-03.2	PPE	4	D	3.39780555332824	10.4988903051137	11.7832057425777	4.5441723713964
73	2018-05-03.2	PPE	4	D	3.35985699370626	5.59989260697322	10.7615981578087	4.15207632076529
73	2018-05-03.2	PPE	4	D	3.20567510371812	7.97227924291701	13.570531518175	4.69750388570104
73	2018-05-03.2	PPE	4	D	2.96574393774918	6.80842677100095	12.5324825141917	6.11037941592777
73	2018-05-03.2	PPE	4	D	3.01807774192303	4.59667432178973	10.8254296073816	5.93001719063563
73	2018-05-03.2	PPE	4	D	3.15284400947259	7.67742682599154	12.3773243155169	6.63597859933753
73	2018-05-03.2	PPE	4	D	2.99792948874497	8.25039094197089	12.118271943293	3.48000682670639
73	2018-05-03.2	PPE	4	D	2.80646112723408	7.10934957355767	10.7216641189571	5.41740266835878
73	2018-05-03.2	PPE	4	D	3.03907809462343	5.84520289376995	11.5471920939664	5.24888549294696
73	2018-05-03.2	PPE	4	D	2.86766603103731	7.48214574253265	11.3664506767039	5.07131390346379
73	2018-05-03.2	PPE	4	D	2.68645565738239	7.61406856446039	10.3820644319154	5.19260275216919
74	2018-12-07.1	PPE	8	D	4.30136597407992	7.95875617141268	13.2223377727719	6.20748381618338
74	2018-12-07.1	PPE	8	D	4.51792854148414	14.756464223393	12.8092417243284	6.7334376591751
74	2018-12-07.1	PPE	8	D	4.47694164982734	9.24498486084269	12.7062042712433	6.90821979534741
74	2018-12-07.1	PPE	8	D	4.53379088575779	10.9058627517741	14.1842861872425	6.11324801421748
74	2018-12-07.1	PPE	8	D	4.51192316392148	13.4941213447836	13.5956829544743	6.54962235959649
74	2018-12-07.1	PPE	8	D	3.56539130063101	14.9703924757538	14.013214646106	5.98157534597371
74	2018-12-07.1	PPE	8	D	3.73031822268738	10.5733999638982	14.8438997321194	5.58807764853337
74	2018-12-07.1	PPE	8	D	3.88697135451457	7.7863825687712	13.7755225402908	6.09571841217488
74	2018-12-07.1	PPE	8	D	4.0296160808743	9.81990186384188	13.7729138708302	6.28753839018674
74	2018-12-07.1	PPE	8	D	3.94579302539652	12.387449966025	13.7214953526448	5.75880570491151
74	2018-12-07.1	PPE	8	D	4.03476600005848	11.2387975373033	13.3571223513721	5.86289733559654
74	2018-12-07.1	PPE	8	D	3.87648036384448	11.1735641894631	13.8472324761759	6.62941435955919
75	2018-10-19.1	PPE	8	D	NA	3.9913412125514	10.0774037490322	3.47139470688088
75	2018-10-19.1	PPE	8	D	3.64732790342761	4.21892403184686	9.70006745301069	3.83758237582396
75	2018-10-19.1	PPE	8	D	3.67567418430655	5.92433785109998	8.82301614829125	3.246385298839
75	2018-10-19.1	PPE	8	D	3.61570740125848	5.6318009984034	9.78802790815824	3.96548132656387
75	2018-10-19.1	PPE	8	D	3.60146151281983	6.45476738982559	9.04454982479142	3.09765616387272
75	2018-10-19.1	PPE	8	D	3.54720388436753	3.88148513596487	8.82253134619205	3.15371253634943
75	2018-10-19.1	PPE	8	D	3.46936127569472	6.11980233004477	9.1191396563344	2.82479238860982
75	2018-10-19.1	PPE	8	D	3.3084642549374	5.50112077494486	8.72988088847612	3.14954601795239
75	2018-10-19.1	PPE	8	D	3.34772928557873	3.57172208587083	8.78477562190096	4.20938946676477
75	2018-10-19.1	PPE	8	D	3.54730734991813	4.28832922867649	10.690925117934	4.78684284820754
75	2018-10-19.1	PPE	8	D	3.62138064631593	5.4612964191823	10.9059212614385	3.4317959028861
75	2018-10-19.1	PPE	8	D	3.55115137189621	7.52659389650115	9.76493625833609	3.0847354589384
75	2018-10-19.1	PPE	8	D	3.29506327798554	6.70102459382455	9.52945816427026	4.32816287876
75	2018-10-19.1	PPE	8	D	3.41841771782555	7.17785777030321	9.99556970150141	3.57380960230529
75	2018-10-19.1	PPE	8	D	3.31169383616858	7.18050002133294	8.46830519831137	3.37438315923723
75	2018-10-19.1	PPE	8	D	3.23403224212713	5.43924943620483	NA	NA
75	2018-10-19.1	PPE	8	D	NA	5.84569444780727	NA	NA
76	2018-11-29.2	PPE	4	SJ	3.43813330320919	6.12620997753143	12.891647370404	5.94013625833255
76	2018-11-29.2	PPE	4	SJ	3.54797325401034	7.24967307373279	11.9131276275153	6.34944518965424
76	2018-11-29.2	PPE	4	SJ	3.63784493201042	6.08379400307861	11.3646512578316	6.99014896155944
76	2018-11-29.2	PPE	4	SJ	3.67814747706622	5.9041615721209	11.2601182122705	6.69597573924969
76	2018-11-29.2	PPE	4	SJ	3.7599188990756	7.70526569869159	11.4908376443752	6.53624178939924
76	2018-11-29.2	PPE	4	SJ	3.80507007117968	6.80601962777702	12.8970129990365	6.22611453787502
76	2018-11-29.2	PPE	4	SJ	3.80292693305735	7.44334377440662	12.8230928211304	5.61595345717766
76	2018-11-29.2	PPE	4	SJ	3.76028053256249	6.14046114450378	12.7811444726296	5.69071346615051
76	2018-11-29.2	PPE	4	SJ	3.65140666535923	7.86930439775807	11.1875152537899	5.80639565247873
76	2018-11-29.2	PPE	4	SJ	3.51898382599746	6.39272983184857	11.8558635942405	5.52380847819065
76	2018-11-29.2	PPE	4	SJ	3.43882724151267	5.60342008373376	12.409419345663	6.22868564621434
76	2018-11-29.2	PPE	4	SJ	2.84491760865854	7.034227763004	12.4726502405591	6.48367736361611
76	2018-11-29.2	PPE	4	SJ	3.01254329516024	4.97080322873682	13.3704082367414	5.95426286838319
76	2018-11-29.2	PPE	4	SJ	3.0040362365163	8.44323321547378	13.2937267108689	5.40456942536621
76	2018-11-29.2	PPE	4	SJ	3.12671872249338	6.68128368999423	12.8777164599372	6.05636377843466
76	2018-11-29.2	PPE	4	SJ	3.05468476597787	4.57291605505089	11.550942808866	7.38378359362615
76	2018-11-29.2	PPE	4	SJ	3.15191581107949	7.49699005369257	11.9034219963288	5.46372369438198
76	2018-11-29.2	PPE	4	SJ	3.20253507399202	5.41019648983444	11.707606260984	6.78960190204433
76	2018-11-29.2	PPE	4	SJ	3.2135780692407	6.60894381387541	12.1827411604435	5.77781284118804
76	2018-11-29.2	PPE	4	SJ	3.27212497941758	7.83087374357018	13.3094077917371	5.61673765990864
76	2018-11-29.2	PPE	4	SJ	3.29517067426308	6.12243812015821	11.7701717179506	5.96661161880476
76	2018-11-29.2	PPE	4	SJ	3.33878328673531	5.28637872768978	11.8085940381049	6.37450887153928
77	2019-05-23.1	PPE	12	D	3.75013563568241	7.42270987572252	10.2393538975241	4.23775882901082
77	2019-05-23.1	PPE	12	D	4.13655940112731	9.35996287369087	9.93442210633814	3.76985859367
77	2019-05-23.1	PPE	12	D	4.2694799145068	8.97141498156481	9.92241114718662	3.18803610515905
77	2019-05-23.1	PPE	12	D	4.24612270303472	7.673877022497	10.1204063236157	4.0394934700795
77	2019-05-23.1	PPE	12	D	4.1578040102563	10.1043798757287	NA	NA
77	2019-05-23.1	PPE	12	D	3.98204993640512	7.83469830042584	11.3095171188341	4.72444157378096
77	2019-05-23.1	PPE	12	D	3.46951842588335	8.91210052803854	12.7190609760312	6.02323316176677
77	2019-05-23.1	PPE	12	D	3.27995200503631	9.97754014124988	NA	NA
77	2019-05-23.1	PPE	12	D	3.83041169145452	10.2093004084401	10.0446206517925	3.93623305918061
77	2019-05-23.1	PPE	12	D	4.04573766963635	8.62473016441208	10.4364940490677	4.44227563612753
77	2019-05-23.1	PPE	12	D	4.21608320268598	7.89464640902657	11.2651950088058	4.46162936289104
77	2019-05-23.1	PPE	12	D	4.23648873015801	10.7722779554343	10.4254353952959	3.47798791655467
77	2019-05-23.1	PPE	12	D	4.15995974645852	7.65390593703283	10.6063626710338	4.94920913223761
77	2019-05-23.1	PPE	12	D	4.03908983454727	8.99046447795217	10.5214143546037	4.56529407522874
77	2019-05-23.1	PPE	12	D	4.11721897454797	9.70013585699168	11.443947311307	4.59450888531425
77	2019-05-23.1	PPE	12	D	3.96604174981411	7.18927304547609	11.5559337593835	4.82568510626279
77	2019-05-23.1	PPE	12	D	3.69777869112724	NA	NA	NA
78	2018-10-10.3	PPE	5	SJ	4.41606222162425	12.8545452313342	12.9917190485404	8.63501684769132
78	2018-10-10.3	PPE	5	SJ	4.71839575985787	10.7092954694801	12.29450750416	7.52915114032851
78	2018-10-10.3	PPE	5	SJ	4.62661670182613	8.55129017914973	12.46360439588	6.74860251069871
78	2018-10-10.3	PPE	5	SJ	4.45373442833295	8.9483462819056	15.2948998951871	6.02789907681768
78	2018-10-10.3	PPE	5	SJ	4.34066252333657	13.0052077688896	12.8185922536828	5.27792854208144
78	2018-10-10.3	PPE	5	SJ	NA	11.5705363032685	11.4626908089886	4.61573117752941
78	2018-10-10.3	PPE	5	SJ	4.20982079079616	9.28610959629485	10.8153209126404	4.68083596511203
78	2018-10-10.3	PPE	5	SJ	4.41527229129556	6.92170846517766	12.4999487786238	7.97823166354438
78	2018-10-10.3	PPE	5	SJ	4.34668132666054	12.1163267798061	12.5038359070763	7.25655898825305
79	2018-11-16.1	PPE	14	D	NA	NA	NA	NA
79	2018-11-16.1	PPE	14	D	3.13040059190518	NA	NA	NA
79	2018-11-16.1	PPE	14	D	3.07312303823457	3.58707646551975	13.047930042658	5.79268249940744
79	2018-11-16.1	PPE	14	D	2.94401371188247	5.73308495301524	14.4583131993681	5.32832031321719
79	2018-11-16.1	PPE	14	D	2.91186047763392	3.46942773727576	11.6185664470696	5.40714221510195
79	2018-11-16.1	PPE	14	D	2.83304352851008	NA	NA	NA
79	2018-11-16.1	PPE	14	D	2.4978898102826	NA	NA	NA
79	2018-11-16.1	PPE	14	D	1.96279686397813	NA	NA	NA
79	2018-11-16.1	PPE	14	D	2.7773764335675	3.58869091275807	11.3328805485739	4.56554596218363
79	2018-11-16.1	PPE	14	D	3.13221308330198	5.43227189113055	12.334767408681	6.49251025371549
79	2018-11-16.1	PPE	14	D	3.08899409856213	4.75650188438921	12.5708153532075	5.41030454312638
79	2018-11-16.1	PPE	14	D	3.05716491894347	5.22683595692018	13.1496741248187	5.28606452644943
79	2018-11-16.1	PPE	14	D	2.92372150557798	4.11113344163408	12.9900099659358	5.675461510497
79	2018-11-16.1	PPE	14	D	2.89341326364234	4.89063399212754	12.6932842717542	5.47168740314927
79	2018-11-16.1	PPE	14	D	2.90855241817598	6.60731451608887	NA	NA
79	2018-11-16.1	PPE	14	D	2.94543480714734	5.44806730780875	NA	NA
80	2018-10-18.1	PPE	8	D	4.28096171642671	9.32914923797223	12.8779411498899	5.19402695200155
80	2018-10-18.1	PPE	8	D	4.33519131877854	11.717012083547	11.6017632665441	4.27595926745242
80	2018-10-18.1	PPE	8	D	4.34087281226519	7.89064573063024	12.5212614914666	4.090478981966
80	2018-10-18.1	PPE	8	D	4.45606436683251	12.6292861224728	13.7240062092177	4.84311666696569
80	2018-10-18.1	PPE	8	D	4.41219417571729	8.91327346461775	12.2860217580426	4.74597207407358
80	2018-10-18.1	PPE	8	D	4.08399488888121	7.84187324905457	NA	NA
80	2018-10-18.1	PPE	8	D	3.81725074264372	13.8508085820001	NA	NA
80	2018-10-18.1	PPE	8	D	4.41569410475286	9.68557122194106	11.9294842385613	6.46822555263771
80	2018-10-18.1	PPE	8	D	4.62696351726518	9.18503639010441	14.3308681316407	5.48562600600079
80	2018-10-18.1	PPE	8	D	4.67078296638196	10.9545888645526	14.8645224367031	6.05587246536621
80	2018-10-18.1	PPE	8	D	4.56296500196599	12.6116015185858	14.9319717893543	5.85660287662171
80	2018-10-18.1	PPE	8	D	4.40098593371509	9.70493742553275	12.4425873241628	4.23500437195033
80	2018-10-18.1	PPE	8	D	4.15846201931981	11.376614028595	NA	NA
80	2018-10-18.1	PPE	8	D	NA	11.1348615327223	NA	NA
81	2019-02-22.2	PPE	10	D	3.51027131229821	NA	NA	NA
81	2019-02-22.2	PPE	10	D	3.52564088517172	8.8472216222375	12.4820363973313	3.91513326840236
81	2019-02-22.2	PPE	10	D	3.67625411194455	8.30520994090113	12.6885852521337	4.41592339119768
81	2019-02-22.2	PPE	10	D	3.81450566118833	10.1757136580958	11.7279223522188	4.18981055784274
81	2019-02-22.2	PPE	10	D	3.81422479661875	11.0714054492198	11.4503033339568	3.66905804009654
81	2019-02-22.2	PPE	10	D	3.88107334946145	11.8631057301887	11.6730801719753	4.00015572367454
81	2019-02-22.2	PPE	10	D	3.86981771538941	8.18977716370527	10.8777893681767	3.35891384790897
81	2019-02-22.2	PPE	10	D	3.79925725745284	10.4626935942256	11.5881141578699	3.60930711123498
81	2019-02-22.2	PPE	10	D	3.6787865516638	8.95044241115426	12.3739797203112	3.84680762802761
81	2019-02-22.2	PPE	10	D	3.67121142573272	7.29793775975704	11.6593032580196	4.32308406714203
81	2019-02-22.2	PPE	10	D	3.74143048218448	9.38655873888244	12.467250803955	5.31958544797085
81	2019-02-22.2	PPE	10	D	3.85211490185839	10.2235140066941	10.3880686839901	4.70921307212971
81	2019-02-22.2	PPE	10	D	3.90582104027548	10.2651507739997	11.0766783304166	3.97477560656882
81	2019-02-22.2	PPE	10	D	3.88736009235888	8.21578436838949	12.7571261573258	3.42099345329247
81	2019-02-22.2	PPE	10	D	3.70127868737795	8.95276737597953	13.0376127522407	3.51668459825692
81	2019-02-22.2	PPE	10	D	3.69657783985291	5.4421725960716	12.176159600953	4.34532232879065
81	2019-02-22.2	PPE	10	D	3.78807902300048	7.76066671736637	11.9078019053157	4.4479533676166
81	2019-02-22.2	PPE	10	D	3.66341196439208	7.81697023973425	13.4319069934296	3.13407808950569
81	2019-02-22.2	PPE	10	D	3.47168917786271	7.17840478255821	NA	NA
82	2018-10-23.1	PPE	4	D	2.52390070704992	6.64962471037179	14.8216443087939	5.39658700006745
82	2018-10-23.1	PPE	4	D	2.43632435055767	9.12682043762537	10.2999682658778	4.33456427938243
82	2018-10-23.1	PPE	4	D	2.52185202157007	8.90044027141935	11.8750628640884	5.64058258782511
82	2018-10-23.1	PPE	4	D	2.95343911546209	9.98872614075435	NA	NA
82	2018-10-23.1	PPE	4	D	3.0054154058597	7.52373748421284	NA	NA
82	2018-10-23.1	PPE	4	D	NA	10.1158100790556	10.4375119147055	5.94103893520227
82	2018-10-23.1	PPE	4	D	3.04678100548785	10.5211458105996	15.5407157770372	5.19481588914996
82	2018-10-23.1	PPE	4	D	NA	11.7690358886784	NA	NA
82	2018-10-23.1	PPE	4	D	2.25702071123593	10.9337219429094	8.54458738077108	4.54353124042396
82	2018-10-23.1	PPE	4	D	2.07680381843708	12.2138732474237	15.2520507284641	7.66118766831246
82	2018-10-23.1	PPE	4	D	2.57980306354269	11.2017475284007	11.0840101974003	6.24474311058681
82	2018-10-23.1	PPE	4	D	2.77538448362086	8.71411524836576	11.834103985825	5.43171847800672
82	2018-10-23.1	PPE	4	D	2.90293679177857	14.2362255709453	12.0480481748863	5.56755748448773
82	2018-10-23.1	PPE	4	D	3.05711284865168	8.77460264979352	11.9946924271073	5.90740178622507
82	2018-10-23.1	PPE	4	D	2.62453518900241	11.3430864976165	14.3780206622275	6.87986451881146
82	2018-10-23.1	PPE	4	D	2.64915806931895	10.9441030559306	13.8550972638396	5.86246970580399
82	2018-10-23.1	PPE	4	D	2.5785198640285	7.09600763289485	13.7630855223425	5.56724791220795
82	2018-10-23.1	PPE	4	D	2.70277605678634	11.0794179561	12.5313354695102	4.9332956469359
83	2018-10-16.2	PPE	6	D	3.56258070639285	7.24014337999161	13.1056382606574	6.6130475438784
83	2018-10-16.2	PPE	6	D	3.71308723501269	7.88502276525184	13.5983014166565	6.47797902042416
83	2018-10-16.2	PPE	6	D	3.86277522316031	6.30876819012967	14.3810630425566	5.55381787075234
83	2018-10-16.2	PPE	6	D	3.87221715032802	7.79521767372254	13.5079971778065	5.751095150101
83	2018-10-16.2	PPE	6	D	3.83617182981914	6.92958259232878	14.3147170837485	6.2030052836397
83	2018-10-16.2	PPE	6	D	3.71725735678866	7.10783209353958	15.3645952992086	6.41111374613589
83	2018-10-16.2	PPE	6	D	3.27308349674277	7.45456720886311	18.5072515470514	8.24553959611782
83	2018-10-16.2	PPE	6	D	NA	9.31222691799933	NA	NA
83	2018-10-16.2	PPE	6	D	3.70318762614687	7.3766375819124	12.9579594362421	6.20498503175412
83	2018-10-16.2	PPE	6	D	3.73854374818404	8.01502066991192	13.3234732958151	6.67400875709263
83	2018-10-16.2	PPE	6	D	3.72166347973332	9.55738295702899	13.9522634065799	6.61249055504512
83	2018-10-16.2	PPE	6	D	3.47059196829574	8.35899573251596	14.431790694013	5.98225706654619
83	2018-10-16.2	PPE	6	D	3.37281777650477	8.38012051557022	11.8052796040295	5.67316152241529
83	2018-10-16.2	PPE	6	D	3.50329356211767	6.06090112789073	12.8731813036801	6.00865923366106
83	2018-10-16.2	PPE	6	D	3.59349508884622	7.85416500910887	12.7887040865432	5.19913119682035
83	2018-10-16.2	PPE	6	D	3.63745243219288	8.1916207011714	14.5212092236553	6.29489864911807
83	2018-10-16.2	PPE	6	D	3.51202839347364	9.20841946384078	NA	NA
84	Day1.2	VAR	10	other	3.54126099449889	9.19758886926105	4.73810404508324	3.58399652889217
84	Day1.2	VAR	10	other	3.4522478310978	7.76999205402036	5.42997722384139	4.04359265286155
84	Day1.2	VAR	10	other	3.50678612415646	12.1631937669883	5.26866044504191	4.22761366469618
84	Day1.2	VAR	10	other	3.4792633519859	7.4621383144643	5.19321422693843	4.79518502246297
84	Day1.2	VAR	10	other	3.48709906273779	10.8136515402246	5.5085443575873	3.48182113827166
84	Day1.2	VAR	10	other	3.45794621894106	11.8898606335261	4.22883488796875	2.9981101741902
84	Day1.2	VAR	10	other	3.34879158544145	11.9110799036128	NA	NA
84	Day1.2	VAR	10	other	3.39942343165054	9.09632645806429	5.07874532943032	3.19619243601773
84	Day1.2	VAR	10	other	3.54294314633244	10.9100516885537	4.84886562170074	3.38103968254242
84	Day1.2	VAR	10	other	3.45215691566824	9.60795881978607	5.35181492670292	4.66740726094448
84	Day1.2	VAR	10	other	3.49908065978035	12.4413163876546	5.1968893831283	3.39417562327341
84	Day1.2	VAR	10	other	3.53973760068978	9.23889407390343	4.3963732367192	3.28765371402677
84	Day1.2	VAR	10	other	3.48674918670786	11.0978496456499	4.75083249285938	2.83725765793467
84	Day1.2	VAR	10	other	3.43111925075242	9.74249766649515	4.75519486777127	3.12952779628321
84	Day1.2	VAR	10	other	3.37635052680978	9.25551284060569	4.70434242409366	3.07999719042643
85	Day1.2	VAR	9	SJ	3.37725948144107	7.68939352889412	8.53832153936312	3.38538328855969
85	Day1.2	VAR	9	SJ	3.39574421545665	9.67877788041275	6.68220717209523	4.79794087391255
85	Day1.2	VAR	9	SJ	3.57133276082608	7.9706980780328	8.54834141970633	2.92628677958915
85	Day1.2	VAR	9	SJ	3.89718538107958	10.7505123560051	8.19131152354144	3.12958747280135
85	Day1.2	VAR	9	SJ	3.84277343895442	10.083279932534	8.53786199670217	4.25674221739029
85	Day1.2	VAR	9	SJ	3.81823833332369	8.66588232292798	7.10397060661737	3.47416969048478
85	Day1.2	VAR	9	SJ	3.87457565051796	10.5202450589765	7.29547022312296	2.77533330537779
85	Day1.2	VAR	9	SJ	3.84901415837819	10.473046074391	7.00701877457128	3.20409901906506
85	Day1.2	VAR	9	SJ	3.81904330313176	11.237413309349	8.15295034444103	3.94544805993576
85	Day1.2	VAR	9	SJ	3.33836683245766	6.59337198428954	7.20762129372791	3.89991616706177
85	Day1.2	VAR	9	SJ	3.53492856842209	6.6751934903936	7.61160274452057	2.89408666425964
85	Day1.2	VAR	9	SJ	3.59993801887678	8.96280916588774	7.41566601023531	3.85725271736865
85	Day1.2	VAR	9	SJ	3.5847532701033	11.1223535927802	6.76268016458487	3.95430145204457
85	Day1.2	VAR	9	SJ	3.69171605868879	7.41473706356235	7.41539337341992	2.99215778607296
85	Day1.2	VAR	9	SJ	3.71133326033801	9.16477104269315	7.39412272613176	3.89500674156694
85	Day1.2	VAR	9	SJ	3.78316188525057	9.09259222115504	7.44593921507645	3.69475095591999
85	Day1.2	VAR	9	SJ	3.83009306891764	12.5815152212607	8.08157352465323	3.29904908202833
85	Day1.2	VAR	9	SJ	3.71271232571765	11.0088689179466	6.78657891663416	3.74232042674567
85	Day1.2	VAR	9	SJ	3.60245102180892	7.99708114694049	6.50584599110727	4.45940628096445
86	Day1.2	VAR	5	SJ	3.46008992473779	6.34042816050056	9.52016000938605	3.54334486647917
86	Day1.2	VAR	5	SJ	3.67576957481351	8.51584694077996	7.38537877490088	3.47716130750529
86	Day1.2	VAR	5	SJ	3.83924632233206	7.05512278043658	9.04266740726901	3.32490678917276
86	Day1.2	VAR	5	SJ	3.95393492919291	5.9108417434352	8.38798572688349	2.14859340009955
86	Day1.2	VAR	5	SJ	4.00063426501371	8.04379074683303	10.0409370545033	3.7076423858967
86	Day1.2	VAR	5	SJ	3.97690362865125	6.83337631141993	7.9177315703264	3.19069160862434
86	Day1.2	VAR	5	SJ	3.90074823687651	8.77731257179428	8.20406050482488	3.04173783376209
86	Day1.2	VAR	5	SJ	3.66856683003817	6.41117156322763	8.11860194627796	3.26751745813595
86	Day1.2	VAR	5	SJ	3.69432043406111	5.93436944604172	8.21879728180941	2.63439303505419
86	Day1.2	VAR	5	SJ	3.74943917413398	6.29418369200841	8.60124335355645	3.99147544468704
86	Day1.2	VAR	5	SJ	3.85969486964235	7.30049994761595	7.70571655305908	2.41770040235966
86	Day1.2	VAR	5	SJ	3.82418032707832	8.42607507984596	9.82345812652421	2.32187028114484
86	Day1.2	VAR	5	SJ	3.81072327231384	5.01906868223405	8.59545483235561	4.13394415816849
87	Day1.2	VAR	10	D	5.03587451657173	17.7517407193445	7.31135053373575	7.95021277201358
87	Day1.2	VAR	10	D	5.15991956310399	13.3989363285344	10.0076605930911	6.88273592641361
87	Day1.2	VAR	10	D	5.03306634175752	14.4195718158271	8.07519647325301	6.77551773299028
87	Day1.2	VAR	10	D	4.98676255554067	12.9466828099653	8.47925817653832	6.64818897476281
87	Day1.2	VAR	10	D	3.44069958960861	NA	NA	NA
87	Day1.2	VAR	10	D	3.56713232285049	13.0853971710971	7.7461854068416	4.79930965787984
87	Day1.2	VAR	10	D	3.77415476560474	16.5902617932511	7.88122102424094	5.89705099030148
87	Day1.2	VAR	10	D	3.91202962636313	17.4099747857724	6.42553603038166	5.07482056890398
87	Day1.2	VAR	10	D	3.91089667551265	14.8594353641496	7.44646670483308	5.85134758340484
88	Day1.2	VAR	5	other	4.01696622294529	5.92590267044904	6.99398097853553	6.7747342086216
88	Day1.2	VAR	5	other	4.04315094387779	8.61361359314328	8.46142473490988	6.17570243955022
88	Day1.2	VAR	5	other	3.86509156430941	6.16970669249207	8.27323864632845	4.88191251178429
88	Day1.2	VAR	5	other	3.84870845559464	6.03767022160277	7.73998028457054	5.25730974959809
88	Day1.2	VAR	5	other	3.89739934709375	5.80956860842486	6.95619908647087	6.17426133928735
88	Day1.2	VAR	5	other	3.9337268153234	7.04176455714031	7.35218846590421	6.38595186692605
88	Day1.2	VAR	5	other	3.94249235213554	5.88936813082493	7.25652776657432	5.10396507300144
88	Day1.2	VAR	5	other	3.87104149229785	7.19655347046689	7.61103094399717	5.30484103058208
88	Day1.2	VAR	5	other	3.83260841942567	5.920904734544	7.70279901155595	5.84052716319024
88	Day1.2	VAR	5	other	3.78044950286813	7.48544340677781	8.44697139777639	5.59095668124684
89	Day1.2	VAR	10	SJ	3.35696283698783	6.71325483656461	8.11521529145656	3.81992910828762
89	Day1.2	VAR	10	SJ	3.46977074375447	7.08293512475272	8.45606600031646	3.72496936986284
89	Day1.2	VAR	10	SJ	3.55906306178515	5.56607328093876	7.95892521742008	4.84133814561829
89	Day1.2	VAR	10	SJ	3.55061605282003	7.23335305156316	7.91796922650742	3.83712877453174
89	Day1.2	VAR	10	SJ	3.51002791743838	5.14165184579634	7.96372923680646	3.66972370369021
89	Day1.2	VAR	10	SJ	3.25098318676418	6.78862357823945	7.54294972759535	4.57080903198895
89	Day1.2	VAR	10	SJ	3.26165508746539	7.54224857268692	8.56496294157667	3.96077096418969
89	Day1.2	VAR	10	SJ	3.30178839487909	5.52974784712142	7.46986697225814	3.37647518162858
89	Day1.2	VAR	10	SJ	3.32413952179059	5.93427742059421	7.73582328902832	4.16778851161204
89	Day1.2	VAR	10	SJ	3.31718109639462	6.30430047485044	7.20146593599985	5.26828911779913
89	Day1.2	VAR	10	SJ	3.3115470081349	4.32964030025823	7.77869675730686	3.46564419492436
89	Day1.2	VAR	10	SJ	3.37520657848539	7.69344287634497	8.11333906344144	3.53790195209954
89	Day1.2	VAR	10	SJ	3.27081148216732	6.87505194187011	7.28389718551529	4.21735232715757
90	Day1.2	VAR	6	SJ	3.63390191436034	10.3457519741369	7.92219173733428	7.79938069893053
90	Day1.2	VAR	6	SJ	3.67438247550267	10.1337543621561	8.14443183463865	5.79317102449661
90	Day1.2	VAR	6	SJ	3.65574727487243	10.594892319652	7.87793975968426	4.99533021354085
90	Day1.2	VAR	6	SJ	3.62384855293169	11.3054400841698	7.80477675687641	6.28814344858451
90	Day1.2	VAR	6	SJ	3.64572108853189	9.0549781152716	8.26420668821165	4.08936575541202
90	Day1.2	VAR	6	SJ	3.60121477839891	7.76493471968451	7.90899976787832	5.07456089541758
90	Day1.2	VAR	6	SJ	3.56519789710077	8.08697015601904	8.0857592305701	5.01667348677083
90	Day1.2	VAR	6	SJ	3.57980556270701	9.09653523138669	7.56400931921034	5.25471561965493
90	Day1.2	VAR	6	SJ	NA	NA	NA	NA
90	Day1.2	VAR	6	SJ	3.09525839705534	12.5965130746816	7.73600557938161	5.55844846276046
90	Day1.2	VAR	6	SJ	3.47872863025295	11.5820866789538	7.67658743063358	7.09311302051154
90	Day1.2	VAR	6	SJ	3.55146841099487	8.78033639464692	7.76071264930194	6.24022779217495
90	Day1.2	VAR	6	SJ	3.64840109550975	10.4246900522293	8.49198619206938	6.01310147030472
90	Day1.2	VAR	6	SJ	3.6691703654178	8.79450540005515	7.62408906627441	5.62171989488835
90	Day1.2	VAR	6	SJ	3.63441122004789	10.5710773891664	7.88514407438457	5.13995357351115
90	Day1.2	VAR	6	SJ	3.66049941435786	11.8432210500407	7.23556204546702	6.05104436275134
90	Day1.2	VAR	6	SJ	3.55636577730924	8.35214143654476	8.02932533665604	5.87081654855296
90	Day1.2	VAR	6	SJ	3.3740719053141	8.64342372153152	8.21096132572652	5.56843947675113
90	Day1.2	VAR	6	SJ	3.24095258579238	8.52018630214244	8.05000170451314	5.17658512627289
91	Day1.2	VAR	6	SJ	3.48720397339595	10.6359274539141	5.88577342182391	3.62952404817656
91	Day1.2	VAR	6	SJ	3.57320631312498	11.0013342714083	6.28643391477056	2.95693433227056
91	Day1.2	VAR	6	SJ	3.69390734756141	9.94578069603163	5.44843744039566	3.44117499109701
91	Day1.2	VAR	6	SJ	3.63630958175867	9.60860916636906	5.64781009359578	3.17344535097523
91	Day1.2	VAR	6	SJ	3.64395031797085	7.23131269855279	5.58972232485445	3.56912835434656
91	Day1.2	VAR	6	SJ	3.67528419234197	12.0543415435186	6.2954989963074	3.43525417199216
91	Day1.2	VAR	6	SJ	3.58676051325742	8.38643491091397	5.62652549759427	3.63546059862457
91	Day1.2	VAR	6	SJ	3.55551801686806	10.6009828153713	4.97852650079331	2.58206947680322
91	Day1.2	VAR	6	SJ	3.64464456104164	8.93420655301332	5.20012629630854	3.36129189839921
91	Day1.2	VAR	6	SJ	3.85142107240514	12.5454117700797	6.8174593582253	2.64197191860125
91	Day1.2	VAR	6	SJ	3.8023439389521	8.25848292897078	4.71987642571194	3.19605391970365
91	Day1.2	VAR	6	SJ	3.94126721035272	9.00589323210087	4.73888427619056	2.77075834203469
91	Day1.2	VAR	6	SJ	3.96513445131606	8.13020302262425	4.90303525850994	3.38944562864042
91	Day1.2	VAR	6	SJ	3.93840322427755	11.9094034447214	4.77372600520557	2.61287641073893
92	Day1.2	VAR	15	other	3.77183055610872	7.49378165060029	6.8636720538146	4.84380847139018
92	Day1.2	VAR	15	other	3.86556343079019	9.89095983863636	7.07474484247134	4.23931079657886
92	Day1.2	VAR	15	other	3.89442896091689	9.52906975779074	6.98957589253007	4.82103780336022
92	Day1.2	VAR	15	other	3.88580811617925	10.8275003559175	6.50477004835398	4.24034477281883
92	Day1.2	VAR	15	other	3.86988988468526	7.24943915243939	7.54410782257327	5.53370684665003
92	Day1.2	VAR	15	other	3.9316726854704	10.4904924693543	7.69013415165521	4.60301911303554
92	Day1.2	VAR	15	other	3.93703170591953	11.1204256403957	6.8091056139803	4.23470216143155
92	Day1.2	VAR	15	other	3.82648193448496	10.2555515453104	7.22850172874026	4.3083046697536
92	Day1.2	VAR	15	other	3.71954132515466	9.00954598284669	7.72243747451676	4.67165696498249
92	Day1.2	VAR	15	other	3.57719522302024	9.5170501770065	8.50524151770637	5.05043746563645
92	Day1.2	VAR	15	other	3.74930573784722	10.1449669457116	8.21541495989975	4.21362502867043
92	Day1.2	VAR	15	other	3.68601432231444	11.8818703457462	7.55791647178166	4.0995843258173
92	Day1.2	VAR	15	other	3.47662422248072	8.36126689356066	7.67265634278412	6.04735225377873
92	Day1.2	VAR	15	other	3.33632261063979	12.1804677975509	8.00037352697558	5.07077779906287
92	Day1.2	VAR	15	other	3.4469241319264	8.39796253040685	7.35568433922982	5.15555694787429
92	Day1.2	VAR	15	other	3.63720102246481	6.28906849374575	7.57338902349751	4.43058635331982
92	Day1.2	VAR	15	other	3.63098945353962	11.4129698200154	6.87525363590413	4.11633428087458
93	Day1.2	VAR	8	other	4.06172296414516	11.1016647125317	8.29147090378382	4.31471440938784
93	Day1.2	VAR	8	other	4.13192090705971	12.4869816837151	6.0840640881061	4.29777020679926
93	Day1.2	VAR	8	other	4.09296452871284	11.6371531972541	7.28010880962049	3.80048911404389
93	Day1.2	VAR	8	other	4.07627889550553	11.00010972977	7.4241749210472	3.95731428696194
93	Day1.2	VAR	8	other	4.05876017539936	12.462214585866	7.57076020252081	3.73178465603684
93	Day1.2	VAR	8	other	4.06712857757713	10.0219373394587	7.32446126688317	3.59866439523316
93	Day1.2	VAR	8	other	4.00269437269232	13.5518964096094	7.32027433609462	3.29289654292389
93	Day1.2	VAR	8	other	NA	11.9797605526236	7.06862940766647	3.83078268561044
93	Day1.2	VAR	8	other	4.13506452827532	12.1277244318419	7.16155757956865	4.02947255298105
93	Day1.2	VAR	8	other	4.15276089533492	10.7879447185352	6.89367861404564	3.97696433965993
93	Day1.2	VAR	8	other	4.1631230397341	12.6623703885433	6.82034217757706	3.64209628607682
93	Day1.2	VAR	8	other	4.1064616698671	10.7183219682002	6.51658588087674	4.25918337830068
93	Day1.2	VAR	8	other	4.02206368714474	12.8890951584172	7.12047263529811	3.8611865707071
93	Day1.2	VAR	8	other	NA	10.4346356760425	9.0932957792986	3.65893893402722
94	Day1.2	VAR	10	SJ	3.34504415404952	9.53193954605472	9.10786454472382	5.14497379349332
94	Day1.2	VAR	10	SJ	3.38797271634555	8.94021548647587	7.10740193086859	4.33307716569405
94	Day1.2	VAR	10	SJ	3.42536640027518	9.00653260254695	6.90714769060477	3.77367326897966
94	Day1.2	VAR	10	SJ	3.35756859350821	9.98041471377861	6.99789247016191	4.37342991427282
94	Day1.2	VAR	10	SJ	3.34995520464794	10.6990580260313	7.65226729698637	4.15541219972831
94	Day1.2	VAR	10	SJ	3.41554327095216	8.76097011583382	7.8495450651899	4.74321685061479
94	Day1.2	VAR	10	SJ	3.43251595975322	11.1021945507015	7.68423797679753	3.67874747886493
94	Day1.2	VAR	10	SJ	3.41063612820712	10.1014147406377	7.76128407835384	3.97683911033347
94	Day1.2	VAR	10	SJ	3.34302929902722	10.4031913098779	7.56714633747709	4.05580432146956
94	Day1.2	VAR	10	SJ	3.41105196145292	6.29035412067573	7.89103613994371	4.60006291220402
94	Day1.2	VAR	10	SJ	3.6495922349689	10.251948083083	7.68474237684282	4.08739652120027
94	Day1.2	VAR	10	SJ	3.68560749743749	10.3743374286577	6.93952067909103	3.16958363518556
94	Day1.2	VAR	10	SJ	3.67788132969109	8.52536816144233	6.9664572218084	4.28109070179075
94	Day1.2	VAR	10	SJ	3.6916741044207	10.8297544088988	6.51471480083514	4.00164983941756
94	Day1.2	VAR	10	SJ	3.61520297784524	10.9185454906519	7.55007651207662	3.62974031974319
94	Day1.2	VAR	10	SJ	3.43987650085822	12.206202755861	6.62291034972917	4.17490486258768
94	Day1.2	VAR	10	SJ	3.24749886084762	10.7795137827509	7.72090760772114	4.1478392130127
95	Day_1	LPS	11	other	3.57711069824481	8.1285757031708	10.2409240231186	4.23181487065964
95	Day_1	LPS	11	other	3.54252333095274	6.55236441312892	10.787423167954	4.26084256412855
95	Day_1	LPS	11	other	3.52863726513143	NA	NA	NA
95	Day_1	LPS	11	other	3.39010843925225	11.888513933591	11.3093161899525	3.50179586649729
95	Day_1	LPS	11	other	3.19343389964262	7.11570346911571	NA	NA
95	Day_1	LPS	11	other	3.4372544663809	6.11236587782192	11.2091533308076	6.12501085083919
95	Day_1	LPS	11	other	3.37032780153543	8.58069106101327	10.0558337603844	4.88099906558817
95	Day_1	LPS	11	other	3.50328832523754	9.38210893741616	10.8574435407155	3.91988783837491
95	Day_1	LPS	11	other	3.32102660423296	9.93793644348082	10.818697334243	5.939826828222
95	Day_1	LPS	11	other	3.406655368536	8.55636571935566	11.0648090272218	4.39370436248091
95	Day_1	LPS	11	other	3.51592293320303	8.40775266241356	10.9026613823367	4.10607278859207
95	Day_1	LPS	11	other	3.53586601305049	7.4873001050845	11.1799287368941	3.58323378643926
95	Day_1	LPS	11	other	3.48369617732588	NA	NA	NA
95	Day_1	LPS	11	other	3.35421377930538	10.0986304074172	11.1556015935826	4.13170530294059
95	Day_1	LPS	11	other	3.37428419781762	6.40573263297244	10.2946107474496	4.49983783494066
95	Day_1	LPS	11	other	3.34720037508471	7.39116053094299	12.412079225726	4.52472060244708
95	Day_1	LPS	11	other	3.23060364388437	11.4141649567836	12.5675781523016	4.19089660793996
95	Day_1	LPS	11	other	3.12806935212466	NA	NA	NA
95	Day_1	LPS	11	other	3.56321561689637	11.6575100005672	10.3318400410954	4.66833641640242
96	Day_1	LPS	NA	other	3.43521338636253	NA	NA	NA
96	Day_1	LPS	NA	other	3.44341690548441	7.62650511887413	11.2177516653582	3.04792497950146
96	Day_1	LPS	NA	other	3.40334896205025	6.25267297289349	10.3417777981451	3.95598574126419
96	Day_1	LPS	NA	other	3.2573024173308	7.64995675586958	11.3994029674985	4.12222940235932
96	Day_1	LPS	NA	other	3.24472659440069	10.3006198150641	10.1157541559284	3.75788728741783
96	Day_1	LPS	NA	other	3.28456307041124	8.15779863384179	10.1985670573254	4.2433839189118
96	Day_1	LPS	NA	other	3.23807789676987	8.45601539719113	10.3110157474408	3.79502673326835
96	Day_1	LPS	NA	other	3.18758753355166	8.4789076149516	9.96106941602324	3.52566020671233
96	Day_1	LPS	NA	other	2.97997372838534	8.25687832238124	11.265875604305	3.54925307071508
96	Day_1	LPS	NA	other	3.2294557029989	9.24430666632384	9.98283350457937	4.80810980667947
96	Day_1	LPS	NA	other	3.21115594416241	NA	NA	NA
96	Day_1	LPS	NA	other	3.13461234393416	6.75871344943634	11.5061185906394	3.3606181519186
96	Day_1	LPS	NA	other	3.11676641041352	7.57910017499683	11.4341963396071	4.19762942225291
96	Day_1	LPS	NA	other	3.07786342664645	10.6578584074376	12.9944457181047	3.43344154524365
96	Day_1	LPS	NA	other	3.32413038632829	11.248856911455	10.1453527567092	4.7390593439111
96	Day_1	LPS	NA	other	3.3776337346809	8.62557540584062	8.50310573322463	3.55589366591167
96	Day_1	LPS	NA	other	3.28199609799287	9.27660904063019	9.92590788602242	2.87254717905647
96	Day_1	LPS	NA	other	3.05800939676272	6.83556391336876	11.2228258963317	3.80753330278876
97	Day_1	LPS	NA	other	3.70294278539783	NA	NA	NA
97	Day_1	LPS	NA	other	4.01974716198254	11.4300677173801	10.1340501525111	4.63292173741815
97	Day_1	LPS	NA	other	3.91131091454122	12.7544602742572	10.6867127878691	4.59644709900059
97	Day_1	LPS	NA	other	3.80918588779251	6.88851406004748	10.9024295670273	5.55509822869049
97	Day_1	LPS	NA	other	3.65503970789925	NA	NA	NA
97	Day_1	LPS	NA	other	3.45912382953938	13.4560125922007	NA	NA
97	Day_1	LPS	NA	other	3.7285543432382	11.085331218979	10.2515645210496	5.35185774883013
97	Day_1	LPS	NA	other	3.42280243233737	11.6473578716759	10.709680725173	6.02781314495128
97	Day_1	LPS	NA	other	3.79606644673948	11.6247635480438	8.67035691664066	5.29477818587282
97	Day_1	LPS	NA	other	3.969053343869	14.3612333547457	10.6604083321871	3.83375564946722
97	Day_1	LPS	NA	other	4.0409955258526	9.99763250175957	9.78978800474443	4.76655518701974
97	Day_1	LPS	NA	other	4.08154504792984	10.4936500719674	10.6865841302417	5.38002711883756
97	Day_1	LPS	NA	other	4.00847573765135	NA	NA	NA
97	Day_1	LPS	NA	other	4.12883072969741	7.84369020373588	10.7645353479185	4.88174272154904
97	Day_1	LPS	NA	other	4.15910419970316	NA	NA	NA
97	Day_1	LPS	NA	other	4.12428468920057	NA	NA	NA
97	Day_1	LPS	NA	other	NA	NA	NA	NA
98	Day_1	LPS	9	other	3.35301212807017	6.44106516670136	9.80888993662943	7.34729714472219
98	Day_1	LPS	9	other	3.31613240769014	8.42447169199515	NA	NA
98	Day_1	LPS	9	other	3.40845122113784	6.57579699533708	NA	NA
98	Day_1	LPS	9	other	3.36433215546077	7.56797631308084	9.1264261605536	4.37842358269724
98	Day_1	LPS	9	other	3.18379290223394	5.80069148901941	9.3113510160922	6.94644034629262
98	Day_1	LPS	9	other	NA	NA	NA	NA
98	Day_1	LPS	9	other	3.04383348938175	7.72452758215092	9.50914389007094	4.61530312606874
98	Day_1	LPS	9	other	3.1395902401193	6.91427140415772	NA	NA
98	Day_1	LPS	9	other	3.24268660637439	7.7431969062594	NA	NA
98	Day_1	LPS	9	other	3.15045237081407	6.48448934332092	8.87007697410684	5.37091508885582
98	Day_1	LPS	9	other	3.16975904005963	6.10119331018391	11.6955792260977	7.26961366499986
98	Day_1	LPS	9	other	3.36791018079126	8.29708160058976	8.9946419649329	6.21961763751518
98	Day_1	LPS	9	other	3.52814634296841	6.44702435320796	9.1874350913338	5.94331954261473
98	Day_1	LPS	9	other	3.55980178510421	6.65704741838392	9.54786493401828	4.1900263901365
98	Day_1	LPS	9	other	3.40953569622527	6.32792984161367	10.3335484263688	4.87412019227754
98	Day_1	LPS	9	other	3.22401786972775	5.98122922203183	NA	NA
98	Day_1	LPS	9	other	3.13656471141851	NA	NA	NA
98	Day_1	LPS	9	other	3.41089379111436	7.77366397427607	8.56911268045952	5.96982547020023
98	Day_1	LPS	9	other	3.53263861741445	6.63353270058049	NA	NA
98	Day_1	LPS	9	other	3.46933436639542	8.70986310137809	NA	NA
99	Day_1	LPS	8	other	2.67765319870121	14.2224281908986	8.31062471801704	6.76507110860513
99	Day_1	LPS	8	other	2.73244971087504	13.3863457253823	10.2891778404155	6.06793103377988
99	Day_1	LPS	8	other	2.86914173914961	11.7124164032787	8.75730513662407	6.24301275382638
99	Day_1	LPS	8	other	2.92642623054091	13.5970029352713	8.9536860450721	6.55293871876258
99	Day_1	LPS	8	other	2.74054058960321	13.2108870258904	10.1704313445343	5.87284967674367
99	Day_1	LPS	8	other	3.32621526483928	17.9267393509856	8.6838978981974	6.35851878090708
99	Day_1	LPS	8	other	3.37433268367367	13.0767940697613	9.70596613390305	5.84265293445395
99	Day_1	LPS	8	other	3.36339512329029	13.6691338331016	11.076916274154	4.65089021824626
99	Day_1	LPS	8	other	3.10607163802437	10.9019665441374	11.1761794187312	5.78762452575244
99	Day_1	LPS	8	other	2.75202109286409	NA	NA	NA
99	Day_1	LPS	8	other	2.80148360659443	14.6912444830646	9.67362227919976	5.71209980037364
99	Day_1	LPS	8	other	2.90748020554102	13.0386093462602	8.24930077155964	5.80113055284271
99	Day_1	LPS	8	other	2.88774683801924	15.3231341872946	9.1432021750633	5.23451734008992
99	Day_1	LPS	8	other	2.961496686028	12.526604311257	9.52583386250028	5.81679066516836
99	Day_1	LPS	8	other	2.76142830226255	13.062455169695	11.349211720786	7.26047792941919
99	Day_1	LPS	8	other	2.81725544311015	12.9302024561772	8.15603877411592	7.14403232816669
99	Day_1	LPS	8	other	2.74742003520783	9.89513398531371	8.58568914824079	7.18778354904567
101	Day_1	LPS	5	other	3.41831044250561	9.32076978916379	10.7369025252033	4.44862478494418
101	Day_1	LPS	5	other	3.37275802729777	9.9898034737686	9.95296282540129	4.52727044282833
101	Day_1	LPS	5	other	3.27037947516625	9.1995654137941	9.05276573247873	5.60136667474405
101	Day_1	LPS	5	other	2.9755463377407	10.5204272848586	10.6091197695634	3.69508190350085
101	Day_1	LPS	5	other	3.23812586548742	9.07380693204589	9.99461754357662	3.8210199190059
101	Day_1	LPS	5	other	3.22324124509862	11.1086878657557	9.05099960207542	3.76811295654372
101	Day_1	LPS	5	other	3.22124733509884	6.51017133269268	10.3778858647517	4.08408359671941
101	Day_1	LPS	5	other	2.66134104798872	8.1672433224059	10.4482115602646	5.48515405070505
101	Day_1	LPS	5	other	2.09920998842957	7.51165207529344	9.44621981094028	3.62486872056224
101	Day_1	LPS	5	other	2.93546616540489	NA	NA	NA
101	Day_1	LPS	5	other	3.29434057904316	11.7815696818591	9.25610063139584	4.42353496856764
101	Day_1	LPS	5	other	3.36865306375744	7.64709450915549	9.49669725793878	5.0755972145451
102	Day_1	LPS	3	other	2.64927738410778	8.5938879121077	13.0358058359628	5.96584877064748
102	Day_1	LPS	3	other	2.71810915656559	9.69620646182541	12.6848066935336	3.85581111750354
102	Day_1	LPS	3	other	2.86656746183802	8.75339548301942	12.38892254617	3.66927343498643
102	Day_1	LPS	3	other	2.93131844920285	NA	NA	NA
102	Day_1	LPS	3	other	2.90972647431818	11.1058347581444	14.2407822700113	4.96861999324561
102	Day_1	LPS	3	other	2.55575032036055	6.70974104691055	16.1209357777053	6.73969174334404
102	Day_1	LPS	3	other	1.9944695845108	NA	NA	NA
102	Day_1	LPS	3	other	3.03481780692419	NA	NA	NA
102	Day_1	LPS	3	other	3.06477970347448	NA	NA	NA
102	Day_1	LPS	3	other	2.89839752995925	NA	NA	NA
102	Day_1	LPS	3	other	2.54875013177613	NA	NA	NA
102	Day_1	LPS	3	other	2.69681863351739	8.26381486015428	12.5929010887947	5.90296476553424
102	Day_1	LPS	3	other	2.94456117755172	10.1178740755978	13.5264090805916	5.13952802123538
102	Day_1	LPS	3	other	2.57600986869918	5.9654630530642	15.8184237416012	4.25733222568104
102	Day_1	LPS	3	other	2.57763193762146	9.671718582447	15.114139023927	3.21337042661928
102	Day_1	LPS	3	other	2.90920049613571	NA	NA	NA
102	Day_1	LPS	3	other	3.10189888940872	NA	NA	NA

## Sheet: Data timeseries
horse_serial	measurement	group	index	roll_norm	stride_serial
1	2018-12-20.1	PPE	53.2663316582915	-0.426990508565827	6
1	2018-12-20.1	PPE	53.7688442211055	-0.417235422488721	6
1	2018-12-20.1	PPE	47.7386934673367	-0.557874576061905	6
1	2018-12-20.1	PPE	48.2412060301508	-0.56325806009463	6
1	2018-12-20.1	PPE	48.7437185929648	-0.565198324616412	6
1	2018-12-20.1	PPE	49.2462311557789	-0.556470699855475	6
1	2018-12-20.1	PPE	49.748743718593	-0.539327680998597	6
1	2018-12-20.1	PPE	50.251256281407	-0.522620504775959	6
1	2018-12-20.1	PPE	50.7537688442211	-0.503964909586383	6
1	2018-12-20.1	PPE	51.2562814070352	-0.485761984976738	6
1	2018-12-20.1	PPE	51.7587939698492	-0.469618253649421	6
1	2018-12-20.1	PPE	52.2613065326633	-0.454568897643481	6
1	2018-12-20.1	PPE	52.7638190954774	-0.440817751025132	6
1	2018-12-20.1	PPE	59.7989949748744	-0.362359233217124	6
1	2018-12-20.1	PPE	60.3015075376884	-0.334608789133944	6
1	2018-12-20.1	PPE	54.2713567839196	-0.412946720930745	6
1	2018-12-20.1	PPE	54.7738693467337	-0.410100571183184	6
1	2018-12-20.1	PPE	55.2763819095477	-0.409432304854288	6
1	2018-12-20.1	PPE	55.7788944723618	-0.409699700339049	6
1	2018-12-20.1	PPE	56.2814070351759	-0.410263658743414	6
1	2018-12-20.1	PPE	56.78391959799	-0.413487434201366	6
1	2018-12-20.1	PPE	57.286432160804	-0.421309974032682	6
1	2018-12-20.1	PPE	57.7889447236181	-0.426274445010647	6
1	2018-12-20.1	PPE	58.2914572864322	-0.428534912339556	6
1	2018-12-20.1	PPE	58.7939698492462	-0.429841682275551	6
1	2018-12-20.1	PPE	59.2964824120603	-0.414921813229692	6
1	2018-12-20.1	PPE	6.03015075376884	-0.519987361319985	7
1	2018-12-20.1	PPE	6.53266331658291	-0.536596092009012	7
1	2018-12-20.1	PPE	7.03517587939699	-0.549607699185533	7
1	2018-12-20.1	PPE	7.53768844221106	-0.560731693560605	7
1	2018-12-20.1	PPE	8.04020100502512	-0.571560524723129	7
1	2018-12-20.1	PPE	8.5427135678392	-0.582714986333733	7
1	2018-12-20.1	PPE	9.04522613065327	-0.590280920727353	7
1	2018-12-20.1	PPE	9.54773869346734	-0.593607791378269	7
1	2018-12-20.1	PPE	10.0502512562814	-0.595807003899845	7
1	2018-12-20.1	PPE	10.5527638190955	-0.596132737623616	7
1	2018-12-20.1	PPE	11.0552763819095	-0.594041783821255	7
1	2018-12-20.1	PPE	11.5577889447236	-0.59099397836106	7
1	2018-12-20.1	PPE	12.0603015075377	-0.588101005561292	7
1	2018-12-20.1	PPE	12.5628140703518	-0.584887999929774	7
1	2018-12-20.1	PPE	13.0653266331658	-0.582117776116897	7
1	2018-12-20.1	PPE	13.5678391959799	-0.57944811551601	7
1	2018-12-20.1	PPE	14.070351758794	-0.577514815116314	7
1	2018-12-20.1	PPE	14.572864321608	-0.578582625021852	7
1	2018-12-20.1	PPE	15.0753768844221	-0.584174658015195	7
1	2018-12-20.1	PPE	15.5778894472362	-0.587735882324449	7
1	2018-12-20.1	PPE	16.0804020100502	-0.586876085958513	7
1	2018-12-20.1	PPE	16.5829145728643	-0.584358765037753	7
1	2018-12-20.1	PPE	17.0854271356784	-0.573644989970089	7
1	2018-12-20.1	PPE	17.5879396984925	-0.516050373722416	7
1	2018-12-20.1	PPE	18.0904522613065	-0.461311475350983	7
1	2018-12-20.1	PPE	18.5929648241206	-0.446800548966875	7
1	2018-12-20.1	PPE	19.0954773869347	-0.438768735974697	7
1	2018-12-20.1	PPE	19.5979899497487	-0.428935960620608	7
1	2018-12-20.1	PPE	20.1005025125628	-0.4167460628027	7
1	2018-12-20.1	PPE	20.6030150753769	-0.401852135215151	7
1	2018-12-20.1	PPE	60.8040201005025	-0.334614653835609	6
1	2018-12-20.1	PPE	61.3065326633166	-0.334630440034611	6
1	2018-12-20.1	PPE	61.8090452261307	-0.336296573293023	6
1	2018-12-20.1	PPE	62.3115577889447	-0.345699682028281	6
1	2018-12-20.1	PPE	62.8140703517588	-0.358217418086601	6
1	2018-12-20.1	PPE	63.3165829145729	-0.374116657119794	6
1	2018-12-20.1	PPE	63.8190954773869	-0.392849008339943	6
1	2018-12-20.1	PPE	64.321608040201	-0.40752300475823	6
1	2018-12-20.1	PPE	64.8241206030151	-0.419672594285595	6
1	2018-12-20.1	PPE	65.3266331658292	-0.429463146730558	6
1	2018-12-20.1	PPE	65.8291457286432	-0.436356816276407	6
1	2018-12-20.1	PPE	66.3316582914573	-0.441907797545089	6
1	2018-12-20.1	PPE	66.8341708542714	-0.448135407832061	6
1	2018-12-20.1	PPE	67.3366834170854	-0.454783321384417	6
1	2018-12-20.1	PPE	67.8391959798995	-0.462664483491018	6
1	2018-12-20.1	PPE	68.3417085427136	-0.473240523737387	6
1	2018-12-20.1	PPE	68.8442211055276	-0.487134321089693	6
1	2018-12-20.1	PPE	69.3467336683417	-0.504426296341313	6
1	2018-12-20.1	PPE	69.8492462311558	-0.529212639891077	6
1	2018-12-20.1	PPE	70.3517587939699	-0.556461858256609	6
1	2018-12-20.1	PPE	70.8542713567839	-0.57988967371852	6
1	2018-12-20.1	PPE	71.356783919598	-0.601752658395852	6
1	2018-12-20.1	PPE	71.8592964824121	-0.621225269710093	6
1	2018-12-20.1	PPE	72.3618090452261	-0.637849239288822	6
1	2018-12-20.1	PPE	72.8643216080402	-0.653189938716805	6
1	2018-12-20.1	PPE	73.3668341708543	-0.669056725074324	6
1	2018-12-20.1	PPE	73.8693467336683	-0.685261862577892	6
1	2018-12-20.1	PPE	74.3718592964824	-0.699654469302668	6
1	2018-12-20.1	PPE	74.8743718592965	-0.71181104422397	6
1	2018-12-20.1	PPE	75.3768844221105	-0.722432903535817	6
1	2018-12-20.1	PPE	75.8793969849246	-0.73126825352065	6
1	2018-12-20.1	PPE	76.3819095477387	-0.73875132709593	6
1	2018-12-20.1	PPE	76.8844221105528	-0.745281836061335	6
1	2018-12-20.1	PPE	77.3869346733668	-0.751313434353024	6
1	2018-12-20.1	PPE	77.8894472361809	-0.756642921187513	6
1	2018-12-20.1	PPE	78.391959798995	-0.760627027504214	6
1	2018-12-20.1	PPE	78.8944723618091	-0.763997145763477	6
1	2018-12-20.1	PPE	79.3969849246231	-0.766110344500067	6
1	2018-12-20.1	PPE	79.8994974874372	-0.766664834398695	6
1	2018-12-20.1	PPE	80.4020100502513	-0.766948011187748	6
1	2018-12-20.1	PPE	80.9045226130653	-0.767443973835765	6
1	2018-12-20.1	PPE	81.4070351758794	-0.768526866342047	6
1	2018-12-20.1	PPE	81.9095477386935	-0.769834586301165	6
1	2018-12-20.1	PPE	82.4120603015075	-0.771158946634936	6
1	2018-12-20.1	PPE	82.9145728643216	-0.77256793167935	6
1	2018-12-20.1	PPE	83.4170854271357	-0.772972142736735	6
1	2018-12-20.1	PPE	83.9195979899498	-0.768480663544888	6
1	2018-12-20.1	PPE	84.4221105527638	-0.760984297305189	6
1	2018-12-20.1	PPE	84.9246231155779	-0.754673466494325	6
1	2018-12-20.1	PPE	85.427135678392	-0.748566583955874	6
1	2018-12-20.1	PPE	85.929648241206	-0.739855168335098	6
1	2018-12-20.1	PPE	86.4321608040201	-0.722177115524614	6
1	2018-12-20.1	PPE	86.9346733668342	-0.697320670856244	6
1	2018-12-20.1	PPE	87.4371859296482	-0.671829570220055	6
1	2018-12-20.1	PPE	87.9396984924623	-0.644009323629423	6
1	2018-12-20.1	PPE	88.4422110552764	-0.613391873922264	6
1	2018-12-20.1	PPE	88.9447236180904	-0.579033801631337	6
1	2018-12-20.1	PPE	89.4472361809045	-0.54148891063225	6
1	2018-12-20.1	PPE	89.9497487437186	-0.501174132652875	6
1	2018-12-20.1	PPE	90.4522613065327	-0.450425566841854	6
1	2018-12-20.1	PPE	90.9547738693467	-0.419544195301148	6
1	2018-12-20.1	PPE	91.4572864321608	-0.419241009976073	6
1	2018-12-20.1	PPE	91.9597989949749	-0.419876886262479	6
1	2018-12-20.1	PPE	92.462311557789	-0.416813404718823	6
1	2018-12-20.1	PPE	92.964824120603	-0.374559319058883	6
1	2018-12-20.1	PPE	93.4673366834171	-0.320514060138934	6
1	2018-12-20.1	PPE	93.9698492462311	-0.286368597867126	6
1	2018-12-20.1	PPE	94.4723618090452	-0.257852431410447	6
1	2018-12-20.1	PPE	94.9748743718593	-0.234826921599764	6
1	2018-12-20.1	PPE	95.4773869346734	-0.216516250248945	6
1	2018-12-20.1	PPE	95.9798994974874	-0.200859265960171	6
1	2018-12-20.1	PPE	96.4824120603015	-0.184957586485212	6
1	2018-12-20.1	PPE	96.9849246231156	-0.168898773357588	6
1	2018-12-20.1	PPE	97.4874371859297	-0.162508736578703	6
1	2018-12-20.1	PPE	97.9899497487437	-0.166600473924104	6
1	2018-12-20.1	PPE	98.4924623115578	-0.174931556353867	6
1	2018-12-20.1	PPE	98.9949748743719	-0.185315270118437	6
1	2018-12-20.1	PPE	99.4974874371859	-0.200962399610812	6
1	2018-12-20.1	PPE	100	-0.219999797524976	6
1	2018-12-20.1	PPE	0	-0.23538718822629	7
1	2018-12-20.1	PPE	0.50251256281407	-0.253630384524272	7
1	2018-12-20.1	PPE	1.00502512562814	-0.273772456090007	7
1	2018-12-20.1	PPE	1.50753768844221	-0.295673846712028	7
1	2018-12-20.1	PPE	2.01005025125628	-0.319195000178866	7
1	2018-12-20.1	PPE	2.51256281407035	-0.344196360279052	7
1	2018-12-20.1	PPE	3.01507537688442	-0.371367507853463	7
1	2018-12-20.1	PPE	3.51758793969849	-0.40027035964329	7
1	2018-12-20.1	PPE	4.02010050251256	-0.427671193917582	7
1	2018-12-20.1	PPE	4.52261306532663	-0.453784534424216	7
1	2018-12-20.1	PPE	5.0251256281407	-0.478152679794377	7
1	2018-12-20.1	PPE	5.52763819095477	-0.499950393438623	7
1	2018-12-20.1	PPE	27.1356783919598	-0.0279611403612313	8
1	2018-12-20.1	PPE	27.6381909547739	-0.0158501313718361	8
1	2018-12-20.1	PPE	28.1407035175879	-0.00443778546708678	8
1	2018-12-20.1	PPE	28.643216080402	0.00623622229389613	8
1	2018-12-20.1	PPE	29.1457286432161	0.0170393036889529	8
1	2018-12-20.1	PPE	29.6482412060301	0.0281063680785259	8
1	2018-12-20.1	PPE	30.1507537688442	0.0395667088762129	8
1	2018-12-20.1	PPE	30.6532663316583	0.0520729235041707	8
1	2018-12-20.1	PPE	31.1557788944724	0.0656693562629307	8
1	2018-12-20.1	PPE	31.6582914572864	0.0800031828088475	8
1	2018-12-20.1	PPE	32.1608040201005	0.0955413047180683	8
1	2018-12-20.1	PPE	32.6633165829146	0.111466718268112	8
1	2018-12-20.1	PPE	33.1658291457286	0.125980874827585	8
1	2018-12-20.1	PPE	33.6683417085427	0.139526432997542	8
1	2018-12-20.1	PPE	34.1708542713568	0.1519829088253	8
1	2018-12-20.1	PPE	34.6733668341709	0.163765168711216	8
1	2018-12-20.1	PPE	35.1758793969849	0.174352145464305	8
1	2018-12-20.1	PPE	35.678391959799	0.182425142291818	8
1	2018-12-20.1	PPE	36.1809045226131	0.18941605509406	8
1	2018-12-20.1	PPE	36.6834170854271	0.193406035615083	8
1	2018-12-20.1	PPE	37.1859296482412	0.194570592671259	8
1	2018-12-20.1	PPE	37.6884422110553	0.195252079006244	8
1	2018-12-20.1	PPE	38.1909547738693	0.194021818972785	8
1	2018-12-20.1	PPE	38.6934673366834	0.182906952584972	8
1	2018-12-20.1	PPE	39.1959798994975	0.166279333145126	8
1	2018-12-20.1	PPE	39.6984924623116	0.144449553394187	8
1	2018-12-20.1	PPE	40.2010050251256	0.114493236870657	8
1	2018-12-20.1	PPE	40.7035175879397	0.081567389678186	8
1	2018-12-20.1	PPE	41.2060301507538	0.0434304537006595	8
1	2018-12-20.1	PPE	41.7085427135678	0.00314348760418838	8
1	2018-12-20.1	PPE	42.2110552763819	-0.0370426348006588	8
1	2018-12-20.1	PPE	42.713567839196	-0.0778414062177178	8
1	2018-12-20.1	PPE	43.21608040201	-0.116675293083908	8
1	2018-12-20.1	PPE	43.7185929648241	-0.153251031657715	8
1	2018-12-20.1	PPE	44.2211055276382	-0.189386838585366	8
1	2018-12-20.1	PPE	44.7236180904523	-0.224698240460904	8
1	2018-12-20.1	PPE	45.2261306532663	-0.260249516057643	8
1	2018-12-20.1	PPE	45.7286432160804	-0.305945189532839	8
1	2018-12-20.1	PPE	46.2311557788945	-0.380884814631191	8
1	2018-12-20.1	PPE	46.7336683417085	-0.433968394341306	8
1	2018-12-20.1	PPE	47.2361809045226	-0.435548166465224	8
1	2018-12-20.1	PPE	47.7386934673367	-0.433817649930536	8
1	2018-12-20.1	PPE	48.2412060301508	-0.429586180853366	8
1	2018-12-20.1	PPE	48.7437185929648	-0.404398611866812	8
1	2018-12-20.1	PPE	49.2462311557789	-0.369341821357956	8
1	2018-12-20.1	PPE	49.748743718593	-0.339702156610623	8
1	2018-12-20.1	PPE	50.251256281407	-0.309508706017251	8
1	2018-12-20.1	PPE	50.7537688442211	-0.27721631853064	8
1	2018-12-20.1	PPE	51.2562814070352	-0.240547011884657	8
1	2018-12-20.1	PPE	51.7587939698492	-0.20467549942183	8
1	2018-12-20.1	PPE	52.2613065326633	-0.174805271770317	8
1	2018-12-20.1	PPE	52.7638190954774	-0.14829218597399	8
1	2018-12-20.1	PPE	53.2663316582915	-0.124238784357282	8
1	2018-12-20.1	PPE	53.7688442211055	-0.102687461302263	8
1	2018-12-20.1	PPE	54.2713567839196	-0.082418121956885	8
1	2018-12-20.1	PPE	54.7738693467337	-0.0620086427642872	8
1	2018-12-20.1	PPE	55.2763819095477	-0.0418889456583461	8
1	2018-12-20.1	PPE	55.7788944723618	-0.0223965103951547	8
1	2018-12-20.1	PPE	56.2814070351759	-0.00267094369197139	8
1	2018-12-20.1	PPE	56.78391959799	0.0153854142181795	8
1	2018-12-20.1	PPE	57.286432160804	0.0299793693644229	8
1	2018-12-20.1	PPE	57.7889447236181	0.042749870053913	8
1	2018-12-20.1	PPE	58.2914572864322	0.0504486405511319	8
1	2018-12-20.1	PPE	58.7939698492462	0.053756267418046	8
1	2018-12-20.1	PPE	59.2964824120603	0.056376209025094	8
1	2018-12-20.1	PPE	59.7989949748744	0.0606341299944921	8
1	2018-12-20.1	PPE	60.3015075376884	0.0665140253359159	8
1	2018-12-20.1	PPE	60.8040201005025	0.0729312092816006	8
1	2018-12-20.1	PPE	61.3065326633166	0.0796972928994143	8
1	2018-12-20.1	PPE	61.8090452261307	0.0869508615638072	8
1	2018-12-20.1	PPE	62.3115577889447	0.0953095654510879	8
1	2018-12-20.1	PPE	62.8140703517588	0.105436292523792	8
1	2018-12-20.1	PPE	63.3165829145729	0.1101281061602	8
1	2018-12-20.1	PPE	63.8190954773869	0.102814416362539	8
1	2018-12-20.1	PPE	64.321608040201	0.0888104484936629	8
1	2018-12-20.1	PPE	64.8241206030151	0.0762635790309427	8
1	2018-12-20.1	PPE	65.3266331658292	0.0637372320554122	8
1	2018-12-20.1	PPE	65.8291457286432	0.0495530192682197	8
1	2018-12-20.1	PPE	66.3316582914573	0.0317869224285217	8
1	2018-12-20.1	PPE	66.8341708542714	0.0121746445515363	8
1	2018-12-20.1	PPE	67.3366834170854	-0.00533922890726502	8
1	2018-12-20.1	PPE	67.8391959798995	-0.0210652851408585	8
1	2018-12-20.1	PPE	68.3417085427136	-0.0374783420893534	8
1	2018-12-20.1	PPE	68.8442211055276	-0.0557639596247633	8
1	2018-12-20.1	PPE	69.3467336683417	-0.0753959310596251	8
1	2018-12-20.1	PPE	69.8492462311558	-0.0966342098450969	8
1	2018-12-20.1	PPE	70.3517587939699	-0.120276997821044	8
1	2018-12-20.1	PPE	70.8542713567839	-0.143159036385786	8
1	2018-12-20.1	PPE	71.356783919598	-0.16385513311561	8
1	2018-12-20.1	PPE	71.8592964824121	-0.18305838062958	8
1	2018-12-20.1	PPE	72.3618090452261	-0.199511036005427	8
1	2018-12-20.1	PPE	72.8643216080402	-0.213751923422455	8
1	2018-12-20.1	PPE	73.3668341708543	-0.226451141967377	8
1	2018-12-20.1	PPE	73.8693467336683	-0.23789706101326	8
1	2018-12-20.1	PPE	74.3718592964824	-0.248280258079746	8
1	2018-12-20.1	PPE	74.8743718592965	-0.257871223660216	8
1	2018-12-20.1	PPE	75.3768844221105	-0.266095760190824	8
1	2018-12-20.1	PPE	75.8793969849246	-0.275395834045277	8
1	2018-12-20.1	PPE	76.3819095477387	-0.288961249115331	8
1	2018-12-20.1	PPE	76.8844221105528	-0.305996382254202	8
1	2018-12-20.1	PPE	77.3869346733668	-0.322998698009232	8
1	2018-12-20.1	PPE	77.8894472361809	-0.340820199628009	8
1	2018-12-20.1	PPE	78.391959798995	-0.357004750815088	8
1	2018-12-20.1	PPE	78.8944723618091	-0.368714730301668	8
1	2018-12-20.1	PPE	79.3969849246231	-0.378472377527811	8
1	2018-12-20.1	PPE	79.8994974874372	-0.390348823607913	8
1	2018-12-20.1	PPE	80.4020100502513	-0.405773672735239	8
1	2018-12-20.1	PPE	80.9045226130653	-0.422096033331542	8
1	2018-12-20.1	PPE	81.4070351758794	-0.437222704583477	8
1	2018-12-20.1	PPE	81.9095477386935	-0.45205403386377	8
1	2018-12-20.1	PPE	82.4120603015075	-0.467341639522963	8
1	2018-12-20.1	PPE	82.9145728643216	-0.484022887187818	8
1	2018-12-20.1	PPE	83.4170854271357	-0.49958843851111	8
1	2018-12-20.1	PPE	83.9195979899498	-0.512412132281476	8
1	2018-12-20.1	PPE	84.4221105527638	-0.523643624023362	8
1	2018-12-20.1	PPE	84.9246231155779	-0.530565423603852	8
1	2018-12-20.1	PPE	85.427135678392	-0.535149813727579	8
1	2018-12-20.1	PPE	85.929648241206	-0.537753700867179	8
1	2018-12-20.1	PPE	86.4321608040201	-0.537109467361717	8
1	2018-12-20.1	PPE	86.9346733668342	-0.533918716518392	8
1	2018-12-20.1	PPE	87.4371859296482	-0.529534177705343	8
1	2018-12-20.1	PPE	87.9396984924623	-0.522516817762061	8
1	2018-12-20.1	PPE	88.4422110552764	-0.512346087826117	8
1	2018-12-20.1	PPE	88.9447236180904	-0.498097721440923	8
1	2018-12-20.1	PPE	89.4472361809045	-0.477020464507486	8
1	2018-12-20.1	PPE	89.9497487437186	-0.453409235760399	8
1	2018-12-20.1	PPE	90.4522613065327	-0.427649832506855	8
1	2018-12-20.1	PPE	90.9547738693467	-0.39875876493171	8
1	2018-12-20.1	PPE	91.4572864321608	-0.365648263461867	8
1	2018-12-20.1	PPE	91.9597989949749	-0.327413161368413	8
1	2018-12-20.1	PPE	92.462311557789	-0.293593921833221	8
1	2018-12-20.1	PPE	92.964824120603	-0.266646865893802	8
1	2018-12-20.1	PPE	93.4673366834171	-0.242603355346071	8
1	2018-12-20.1	PPE	93.9698492462311	-0.219138379228459	8
1	2018-12-20.1	PPE	94.4723618090452	-0.196223995400102	8
1	2018-12-20.1	PPE	94.9748743718593	-0.178310730166629	8
1	2018-12-20.1	PPE	95.4773869346734	-0.165785273380197	8
1	2018-12-20.1	PPE	95.9798994974874	-0.155711428593576	8
1	2018-12-20.1	PPE	96.4824120603015	-0.146622775783694	8
1	2018-12-20.1	PPE	96.9849246231156	-0.138261929785116	8
1	2018-12-20.1	PPE	97.4874371859297	-0.132213822545912	8
1	2018-12-20.1	PPE	97.9899497487437	-0.127840235011537	8
1	2018-12-20.1	PPE	98.4924623115578	-0.124854933506307	8
1	2018-12-20.1	PPE	98.9949748743719	-0.125056332889341	8
1	2018-12-20.1	PPE	99.4974874371859	-0.129170933955447	8
1	2018-12-20.1	PPE	100	-0.135705700022204	8
1	2018-12-20.1	PPE	0	NA	9
1	2018-12-20.1	PPE	0.50251256281407	NA	9
1	2018-12-20.1	PPE	1.00502512562814	NA	9
1	2018-12-20.1	PPE	1.50753768844221	NA	9
1	2018-12-20.1	PPE	2.01005025125628	NA	9
1	2018-12-20.1	PPE	2.51256281407035	NA	9
1	2018-12-20.1	PPE	21.105527638191	-0.38053207287207	7
1	2018-12-20.1	PPE	21.608040201005	-0.350191649522274	7
1	2018-12-20.1	PPE	22.1105527638191	-0.318500782145779	7
1	2018-12-20.1	PPE	22.6130653266332	-0.287223017644356	7
1	2018-12-20.1	PPE	23.1155778894472	-0.255792637186113	7
1	2018-12-20.1	PPE	23.6180904522613	-0.226821064189416	7
1	2018-12-20.1	PPE	24.1206030150754	-0.199716880868274	7
1	2018-12-20.1	PPE	24.6231155778894	-0.17419782480226	7
1	2018-12-20.1	PPE	25.1256281407035	-0.150480482099296	7
1	2018-12-20.1	PPE	25.6281407035176	-0.128078755911536	7
1	2018-12-20.1	PPE	26.1306532663317	-0.105687693671041	7
1	2018-12-20.1	PPE	26.6331658291457	-0.0826594611629052	7
1	2018-12-20.1	PPE	27.1356783919598	-0.0609678654536714	7
1	2018-12-20.1	PPE	27.6381909547739	-0.0425992478835783	7
1	2018-12-20.1	PPE	28.1407035175879	-0.0263492717927423	7
1	2018-12-20.1	PPE	28.643216080402	-0.00960866382157131	7
1	2018-12-20.1	PPE	29.1457286432161	0.00850473803496908	7
1	2018-12-20.1	PPE	29.6482412060301	0.0268708008480616	7
1	2018-12-20.1	PPE	30.1507537688442	0.0445971348584133	7
1	2018-12-20.1	PPE	30.6532663316583	0.0618269865650575	7
1	2018-12-20.1	PPE	31.1557788944724	0.0791286814812535	7
1	2018-12-20.1	PPE	31.6582914572864	0.0969205773430741	7
1	2018-12-20.1	PPE	32.1608040201005	0.114801496859139	7
1	2018-12-20.1	PPE	32.6633165829146	0.132234432974877	7
1	2018-12-20.1	PPE	33.1658291457286	0.149658080617398	7
1	2018-12-20.1	PPE	33.6683417085427	0.165752640043855	7
1	2018-12-20.1	PPE	34.1708542713568	0.179322509190567	7
1	2018-12-20.1	PPE	34.6733668341709	0.19138740598152	7
1	2018-12-20.1	PPE	35.1758793969849	0.20323672921324	7
1	2018-12-20.1	PPE	35.678391959799	0.21569332582534	7
1	2018-12-20.1	PPE	36.1809045226131	0.227003133377964	7
1	2018-12-20.1	PPE	36.6834170854271	0.236136571792639	7
1	2018-12-20.1	PPE	37.1859296482412	0.244456343451364	7
1	2018-12-20.1	PPE	37.6884422110553	0.247921768894159	7
1	2018-12-20.1	PPE	38.1909547738693	0.246454885716329	7
1	2018-12-20.1	PPE	38.6934673366834	0.242578290957532	7
1	2018-12-20.1	PPE	39.1959798994975	0.228732899016327	7
1	2018-12-20.1	PPE	39.6984924623116	0.171823576822552	7
1	2018-12-20.1	PPE	40.2010050251256	0.117086569316569	7
1	2018-12-20.1	PPE	40.7035175879397	0.0947445271148	7
1	2018-12-20.1	PPE	41.2060301507538	0.078948970851678	7
1	2018-12-20.1	PPE	41.7085427135678	0.0589861642523198	7
1	2018-12-20.1	PPE	42.2110552763819	0.0330032711017123	7
1	2018-12-20.1	PPE	42.713567839196	0.00372566371095338	7
1	2018-12-20.1	PPE	43.21608040201	-0.0280994532544704	7
1	2018-12-20.1	PPE	43.7185929648241	-0.0632922225492411	7
1	2018-12-20.1	PPE	44.2211055276382	-0.0991863099300881	7
1	2018-12-20.1	PPE	44.7236180904523	-0.137089599309789	7
1	2018-12-20.1	PPE	45.2261306532663	-0.173792260988846	7
1	2018-12-20.1	PPE	45.7286432160804	-0.204210204302006	7
1	2018-12-20.1	PPE	46.2311557788945	-0.231287212370807	7
1	2018-12-20.1	PPE	46.7336683417085	-0.25176237756029	7
1	2018-12-20.1	PPE	47.2361809045226	-0.267058167460279	7
1	2018-12-20.1	PPE	47.7386934673367	-0.278453597756455	7
1	2018-12-20.1	PPE	48.2412060301508	-0.280786287009578	7
1	2018-12-20.1	PPE	48.7437185929648	-0.279614647170778	7
1	2018-12-20.1	PPE	49.2462311557789	-0.277355361579705	7
1	2018-12-20.1	PPE	49.748743718593	-0.270146317192385	7
1	2018-12-20.1	PPE	50.251256281407	-0.253580188956273	7
1	2018-12-20.1	PPE	50.7537688442211	-0.234880056882433	7
1	2018-12-20.1	PPE	51.2562814070352	-0.211652170145928	7
1	2018-12-20.1	PPE	51.7587939698492	-0.188165258384181	7
1	2018-12-20.1	PPE	52.2613065326633	-0.171885969262053	7
1	2018-12-20.1	PPE	52.7638190954774	-0.159355895666324	7
1	2018-12-20.1	PPE	53.2663316582915	-0.147468717278509	7
1	2018-12-20.1	PPE	53.7688442211055	-0.135143580129403	7
1	2018-12-20.1	PPE	54.2713567839196	-0.12325402537588	7
1	2018-12-20.1	PPE	54.7738693467337	-0.112088322743644	7
1	2018-12-20.1	PPE	55.2763819095477	-0.101174061532192	7
1	2018-12-20.1	PPE	55.7788944723618	-0.0920083879051565	7
1	2018-12-20.1	PPE	56.2814070351759	-0.0849765509702568	7
1	2018-12-20.1	PPE	56.78391959799	-0.0792296391656414	7
1	2018-12-20.1	PPE	57.286432160804	-0.0759563784869854	7
1	2018-12-20.1	PPE	57.7889447236181	-0.0744443845222259	7
1	2018-12-20.1	PPE	58.2914572864322	-0.0729965546688051	7
1	2018-12-20.1	PPE	58.7939698492462	-0.0701055211715912	7
1	2018-12-20.1	PPE	59.2964824120603	-0.065494504132625	7
1	2018-12-20.1	PPE	59.7989949748744	-0.060263580124302	7
1	2018-12-20.1	PPE	60.3015075376884	-0.0542834758013229	7
1	2018-12-20.1	PPE	60.8040201005025	-0.0477299826433674	7
1	2018-12-20.1	PPE	61.3065326633166	-0.0408739789981365	7
1	2018-12-20.1	PPE	61.8090452261307	-0.0328775942137261	7
1	2018-12-20.1	PPE	62.3115577889447	-0.0286399082543858	7
1	2018-12-20.1	PPE	62.8140703517588	-0.0291306819467956	7
1	2018-12-20.1	PPE	63.3165829145729	-0.0300274208709278	7
1	2018-12-20.1	PPE	63.8190954773869	-0.0261202033948098	7
1	2018-12-20.1	PPE	64.321608040201	0.0115518355258564	7
1	2018-12-20.1	PPE	64.8241206030151	0.0453874457389328	7
1	2018-12-20.1	PPE	65.3266331658292	0.0396277945797748	7
1	2018-12-20.1	PPE	65.8291457286432	0.0180693621950748	7
1	2018-12-20.1	PPE	66.3316582914573	-0.000829804631954117	7
1	2018-12-20.1	PPE	66.8341708542714	-0.0137924153665286	7
1	2018-12-20.1	PPE	67.3366834170854	-0.0263016383490345	7
1	2018-12-20.1	PPE	67.8391959798995	-0.0408522166025814	7
1	2018-12-20.1	PPE	68.3417085427136	-0.0570241825627576	7
1	2018-12-20.1	PPE	68.8442211055276	-0.0742738688428348	7
1	2018-12-20.1	PPE	69.3467336683417	-0.0922856579997324	7
1	2018-12-20.1	PPE	69.8492462311558	-0.111662243006184	7
1	2018-12-20.1	PPE	70.3517587939699	-0.133500024949407	7
1	2018-12-20.1	PPE	70.8542713567839	-0.158708665332669	7
1	2018-12-20.1	PPE	71.356783919598	-0.184910528575779	7
1	2018-12-20.1	PPE	71.8592964824121	-0.211542664761914	7
1	2018-12-20.1	PPE	72.3618090452261	-0.238323143324491	7
1	2018-12-20.1	PPE	72.8643216080402	-0.260371738450594	7
1	2018-12-20.1	PPE	73.3668341708543	-0.277639878372311	7
1	2018-12-20.1	PPE	73.8693467336683	-0.293306749197773	7
1	2018-12-20.1	PPE	74.3718592964824	-0.309950227449489	7
1	2018-12-20.1	PPE	74.8743718592965	-0.326798767833118	7
1	2018-12-20.1	PPE	75.3768844221105	-0.340438392884588	7
1	2018-12-20.1	PPE	75.8793969849246	-0.351212857355667	7
1	2018-12-20.1	PPE	76.3819095477387	-0.359720317587211	7
1	2018-12-20.1	PPE	76.8844221105528	-0.364954020882922	7
1	2018-12-20.1	PPE	77.3869346733668	-0.368593145015567	7
1	2018-12-20.1	PPE	77.8894472361809	-0.371211209570125	7
1	2018-12-20.1	PPE	78.391959798995	-0.372936446789902	7
1	2018-12-20.1	PPE	78.8944723618091	-0.3742849821069	7
1	2018-12-20.1	PPE	79.3969849246231	-0.376164987817559	7
1	2018-12-20.1	PPE	79.8994974874372	-0.378826173909305	7
1	2018-12-20.1	PPE	80.4020100502513	-0.382074093100425	7
1	2018-12-20.1	PPE	80.9045226130653	-0.386026928464826	7
1	2018-12-20.1	PPE	81.4070351758794	-0.390863287860856	7
1	2018-12-20.1	PPE	81.9095477386935	-0.39586930185793	7
1	2018-12-20.1	PPE	82.4120603015075	-0.401460273557523	7
1	2018-12-20.1	PPE	82.9145728643216	-0.406633820635957	7
1	2018-12-20.1	PPE	83.4170854271357	-0.410169438687735	7
1	2018-12-20.1	PPE	83.9195979899498	-0.413114244745495	7
1	2018-12-20.1	PPE	84.4221105527638	-0.414375185992195	7
1	2018-12-20.1	PPE	84.9246231155779	-0.412835097278894	7
1	2018-12-20.1	PPE	85.427135678392	-0.409235507626223	7
1	2018-12-20.1	PPE	85.929648241206	-0.404654325669424	7
1	2018-12-20.1	PPE	86.4321608040201	-0.397509905163415	7
1	2018-12-20.1	PPE	86.9346733668342	-0.387528078921139	7
1	2018-12-20.1	PPE	87.4371859296482	-0.372181444638401	7
1	2018-12-20.1	PPE	87.9396984924623	-0.349744439919229	7
1	2018-12-20.1	PPE	88.4422110552764	-0.325303869990189	7
1	2018-12-20.1	PPE	88.9447236180904	-0.298742447250534	7
1	2018-12-20.1	PPE	89.4472361809045	-0.268738672607634	7
1	2018-12-20.1	PPE	89.9497487437186	-0.234206864114201	7
1	2018-12-20.1	PPE	90.4522613065327	-0.194262567051126	7
1	2018-12-20.1	PPE	90.9547738693467	-0.152665571681999	7
1	2018-12-20.1	PPE	91.4572864321608	-0.109418253087546	7
1	2018-12-20.1	PPE	91.9597989949749	-0.065449345660492	7
1	2018-12-20.1	PPE	92.462311557789	-0.0239691154699007	7
1	2018-12-20.1	PPE	92.964824120603	0.015675403875831	7
1	2018-12-20.1	PPE	93.4673366834171	0.0539349013495313	7
1	2018-12-20.1	PPE	93.9698492462311	0.0925727543121896	7
1	2018-12-20.1	PPE	94.4723618090452	0.12952811038951	7
1	2018-12-20.1	PPE	94.9748743718593	0.158985980522156	7
1	2018-12-20.1	PPE	95.4773869346734	0.186546814948755	7
1	2018-12-20.1	PPE	95.9798994974874	0.203208028451869	7
1	2018-12-20.1	PPE	96.4824120603015	0.188699260302976	7
1	2018-12-20.1	PPE	96.9849246231156	0.147552670978434	7
1	2018-12-20.1	PPE	97.4874371859297	0.129610422278475	7
1	2018-12-20.1	PPE	97.9899497487437	0.138597409153493	7
1	2018-12-20.1	PPE	98.4924623115578	0.149435656695185	7
1	2018-12-20.1	PPE	98.9949748743719	0.149364166817138	7
1	2018-12-20.1	PPE	99.4974874371859	0.141314768077977	7
1	2018-12-20.1	PPE	100	0.130394412369399	7
1	2018-12-20.1	PPE	0	0.159934613571122	8
1	2018-12-20.1	PPE	0.50251256281407	0.131800468412678	8
1	2018-12-20.1	PPE	1.00502512562814	0.102196884955903	8
1	2018-12-20.1	PPE	1.50753768844221	0.0711973440332748	8
1	2018-12-20.1	PPE	2.01005025125628	0.0388753264772715	8
1	2018-12-20.1	PPE	2.51256281407035	0.00530431312037166	8
1	2018-12-20.1	PPE	3.01507537688442	-0.0298507580598799	8
1	2018-12-20.1	PPE	3.51758793969849	-0.0662037610635727	8
1	2018-12-20.1	PPE	4.02010050251256	-0.102899023197826	8
1	2018-12-20.1	PPE	4.52261306532663	-0.140839698434116	8
1	2018-12-20.1	PPE	5.0251256281407	-0.176244025810431	8
1	2018-12-20.1	PPE	5.52763819095477	-0.207268642080977	8
1	2018-12-20.1	PPE	6.03015075376884	-0.235381603791025	8
1	2018-12-20.1	PPE	6.53266331658291	-0.259861898085776	8
1	2018-12-20.1	PPE	7.03517587939699	-0.281241658512339	8
1	2018-12-20.1	PPE	7.53768844221106	-0.300668779344966	8
1	2018-12-20.1	PPE	8.04020100502512	-0.31891536653071	8
1	2018-12-20.1	PPE	8.5427135678392	-0.335800161915634	8
1	2018-12-20.1	PPE	9.04522613065327	-0.351111942615963	8
1	2018-12-20.1	PPE	9.54773869346734	-0.365052296047421	8
1	2018-12-20.1	PPE	10.0502512562814	-0.37785035537567	8
1	2018-12-20.1	PPE	10.5527638190955	-0.389699698898822	8
1	2018-12-20.1	PPE	11.0552763819095	-0.40065830965974	8
1	2018-12-20.1	PPE	11.5577889447236	-0.41094002572018	8
1	2018-12-20.1	PPE	12.0603015075377	-0.422401001802049	8
1	2018-12-20.1	PPE	12.5628140703518	-0.429455518246612	8
1	2018-12-20.1	PPE	13.0653266331658	-0.40832190524967	8
1	2018-12-20.1	PPE	13.5678391959799	-0.358960139067504	8
1	2018-12-20.1	PPE	14.070351758794	-0.342543764485805	8
1	2018-12-20.1	PPE	14.572864321608	-0.349730243217868	8
1	2018-12-20.1	PPE	15.0753768844221	-0.35958851040116	8
1	2018-12-20.1	PPE	15.5778894472362	-0.368104970238942	8
1	2018-12-20.1	PPE	16.0804020100502	-0.37649036530538	8
1	2018-12-20.1	PPE	16.5829145728643	-0.378914314877441	8
1	2018-12-20.1	PPE	17.0854271356784	-0.375652449881643	8
1	2018-12-20.1	PPE	17.5879396984925	-0.370457652713357	8
1	2018-12-20.1	PPE	18.0904522613065	-0.365413819339583	8
1	2018-12-20.1	PPE	18.5929648241206	-0.359440835733668	8
1	2018-12-20.1	PPE	19.0954773869347	-0.351674984448112	8
1	2018-12-20.1	PPE	19.5979899497487	-0.340592732153132	8
1	2018-12-20.1	PPE	20.1005025125628	-0.326220479280473	8
1	2018-12-20.1	PPE	20.6030150753769	-0.307726109557085	8
1	2018-12-20.1	PPE	21.105527638191	-0.283440207933409	8
1	2018-12-20.1	PPE	21.608040201005	-0.258012571238549	8
1	2018-12-20.1	PPE	22.1105527638191	-0.231951735903827	8
1	2018-12-20.1	PPE	22.6130653266332	-0.205046136193632	8
1	2018-12-20.1	PPE	23.1155778894472	-0.177713021553305	8
1	2018-12-20.1	PPE	23.6180904522613	-0.149692199246099	8
1	2018-12-20.1	PPE	24.1206030150754	-0.125027172304006	8
1	2018-12-20.1	PPE	24.6231155778894	-0.104285529526733	8
1	2018-12-20.1	PPE	25.1256281407035	-0.0858938910026742	8
1	2018-12-20.1	PPE	25.6281407035176	-0.069411913370125	8
1	2018-12-20.1	PPE	26.1306532663317	-0.0546102291256783	8
1	2018-12-20.1	PPE	26.6331658291457	-0.0408668538188501	8
1	2018-12-20.1	PPE	61.8090452261307	-0.126782076624945	4
1	2018-12-20.1	PPE	62.3115577889447	-0.122170963916487	4
1	2018-12-20.1	PPE	62.8140703517588	-0.120195804729126	4
1	2018-12-20.1	PPE	63.3165829145729	-0.124566074976684	4
1	2018-12-20.1	PPE	63.8190954773869	-0.13166917257091	4
1	2018-12-20.1	PPE	64.321608040201	-0.133169976343479	4
1	2018-12-20.1	PPE	64.8241206030151	-0.132245687969726	4
1	2018-12-20.1	PPE	65.3266331658292	-0.131528782213488	4
1	2018-12-20.1	PPE	65.8291457286432	-0.133741703549341	4
1	2018-12-20.1	PPE	66.3316582914573	-0.139847901479595	4
1	2018-12-20.1	PPE	66.8341708542714	-0.147230328097153	4
1	2018-12-20.1	PPE	67.3366834170854	-0.157539837936051	4
1	2018-12-20.1	PPE	67.8391959798995	-0.170302316202448	4
1	2018-12-20.1	PPE	68.3417085427136	-0.185138844552241	4
1	2018-12-20.1	PPE	68.8442211055276	-0.202834516589955	4
1	2018-12-20.1	PPE	69.3467336683417	-0.221151870838626	4
1	2018-12-20.1	PPE	69.8492462311558	-0.240121392266223	4
1	2018-12-20.1	PPE	70.3517587939699	-0.259546328886993	4
1	2018-12-20.1	PPE	70.8542713567839	-0.27941802440989	4
1	2018-12-20.1	PPE	71.356783919598	-0.299860254661211	4
1	2018-12-20.1	PPE	71.8592964824121	-0.316241430720204	4
1	2018-12-20.1	PPE	72.3618090452261	-0.328754507549518	4
1	2018-12-20.1	PPE	72.8643216080402	-0.338648035812927	4
1	2018-12-20.1	PPE	73.3668341708543	-0.345322123007816	4
1	2018-12-20.1	PPE	73.8693467336683	-0.350130444871768	4
1	2018-12-20.1	PPE	74.3718592964824	-0.354389941673703	4
1	2018-12-20.1	PPE	74.8743718592965	-0.359465279312477	4
1	2018-12-20.1	PPE	75.3768844221105	-0.363644187521228	4
1	2018-12-20.1	PPE	75.8793969849246	-0.36374929167792	4
1	2018-12-20.1	PPE	76.3819095477387	-0.360116794282546	4
1	2018-12-20.1	PPE	76.8844221105528	-0.357477779378068	4
1	2018-12-20.1	PPE	77.3869346733668	-0.359685769562438	4
1	2018-12-20.1	PPE	77.8894472361809	-0.364614092120833	4
1	2018-12-20.1	PPE	78.391959798995	-0.368447428252964	4
1	2018-12-20.1	PPE	78.8944723618091	-0.371262237531588	4
1	2018-12-20.1	PPE	79.3969849246231	-0.374038712139174	4
1	2018-12-20.1	PPE	79.8994974874372	-0.377508573396841	4
1	2018-12-20.1	PPE	80.4020100502513	-0.381181066869163	4
1	2018-12-20.1	PPE	80.9045226130653	-0.383252527710023	4
1	2018-12-20.1	PPE	81.4070351758794	-0.384421593445676	4
1	2018-12-20.1	PPE	81.9095477386935	-0.385057389607675	4
1	2018-12-20.1	PPE	82.4120603015075	-0.3842676661462	4
1	2018-12-20.1	PPE	82.9145728643216	-0.38121530493661	4
1	2018-12-20.1	PPE	83.4170854271357	-0.377491754415905	4
1	2018-12-20.1	PPE	83.9195979899498	-0.373001813300328	4
1	2018-12-20.1	PPE	84.4221105527638	-0.367289136228882	4
1	2018-12-20.1	PPE	84.9246231155779	-0.360150680959589	4
1	2018-12-20.1	PPE	85.427135678392	-0.35085282554016	4
1	2018-12-20.1	PPE	85.929648241206	-0.340598530116413	4
1	2018-12-20.1	PPE	86.4321608040201	-0.329823908878696	4
1	2018-12-20.1	PPE	86.9346733668342	-0.317906256226932	4
1	2018-12-20.1	PPE	87.4371859296482	-0.304416494598886	4
1	2018-12-20.1	PPE	87.9396984924623	-0.28902344374072	4
1	2018-12-20.1	PPE	88.4422110552764	-0.271757318561764	4
1	2018-12-20.1	PPE	88.9447236180904	-0.25250164770648	4
1	2018-12-20.1	PPE	89.4472361809045	-0.23066022608547	4
1	2018-12-20.1	PPE	89.9497487437186	-0.205361108712382	4
1	2018-12-20.1	PPE	90.4522613065327	-0.175066129940515	4
1	2018-12-20.1	PPE	90.9547738693467	-0.141971935508612	4
1	2018-12-20.1	PPE	91.4572864321608	-0.106467959242543	4
1	2018-12-20.1	PPE	91.9597989949749	-0.0687828934108927	4
1	2018-12-20.1	PPE	92.462311557789	-0.034022654360396	4
1	2018-12-20.1	PPE	92.964824120603	-0.00128314600868931	4
1	2018-12-20.1	PPE	93.4673366834171	0.027877894992659	4
1	2018-12-20.1	PPE	93.9698492462311	0.051128058771734	4
1	2018-12-20.1	PPE	94.4723618090452	0.0708123924087436	4
1	2018-12-20.1	PPE	94.9748743718593	0.0899742842783165	4
1	2018-12-20.1	PPE	95.4773869346734	0.109731751815946	4
1	2018-12-20.1	PPE	95.9798994974874	0.128060902207135	4
1	2018-12-20.1	PPE	96.4824120603015	0.143826540383764	4
1	2018-12-20.1	PPE	96.9849246231156	0.158125577556956	4
1	2018-12-20.1	PPE	97.4874371859297	0.167887355829827	4
1	2018-12-20.1	PPE	97.9899497487437	0.174612562421088	4
1	2018-12-20.1	PPE	98.4924623115578	0.178978792007543	4
1	2018-12-20.1	PPE	98.9949748743719	0.179202698718038	4
1	2018-12-20.1	PPE	99.4974874371859	0.177298609733968	4
1	2018-12-20.1	PPE	100	0.174496438320795	4
1	2018-12-20.1	PPE	0	0.179674298830714	5
1	2018-12-20.1	PPE	0.50251256281407	0.172011197423392	5
1	2018-12-20.1	PPE	1.00502512562814	0.164020456251956	5
1	2018-12-20.1	PPE	1.50753768844221	0.155716388776055	5
1	2018-12-20.1	PPE	2.01005025125628	0.14711330845534	5
1	2018-12-20.1	PPE	2.51256281407035	0.138225528749458	5
1	2018-12-20.1	PPE	3.01507537688442	0.128821034273932	5
1	2018-12-20.1	PPE	3.51758793969849	0.119227173208489	5
1	2018-12-20.1	PPE	4.02010050251256	0.110238272644568	5
1	2018-12-20.1	PPE	4.52261306532663	0.101592736409265	5
1	2018-12-20.1	PPE	5.0251256281407	0.0938629167748001	5
1	2018-12-20.1	PPE	5.52763819095477	0.0865495109869735	5
1	2018-12-20.1	PPE	6.03015075376884	0.0803221992463164	5
1	2018-12-20.1	PPE	6.53266331658291	0.078035926578206	5
1	2018-12-20.1	PPE	7.03517587939699	0.077113039437785	5
1	2018-12-20.1	PPE	7.53768844221106	0.0767203297059011	5
1	2018-12-20.1	PPE	8.04020100502512	0.0775375998887534	5
1	2018-12-20.1	PPE	8.5427135678392	0.0797759342192973	5
1	2018-12-20.1	PPE	9.04522613065327	0.0824989771358011	5
1	2018-12-20.1	PPE	9.54773869346734	0.0864335314883676	5
1	2018-12-20.1	PPE	10.0502512562814	0.0909427096075894	5
1	2018-12-20.1	PPE	10.5527638190955	0.0950928699468372	5
1	2018-12-20.1	PPE	11.0552763819095	0.0995050309822202	5
1	2018-12-20.1	PPE	11.5577889447236	0.106009584341712	5
1	2018-12-20.1	PPE	12.0603015075377	0.118741004177206	5
1	2018-12-20.1	PPE	12.5628140703518	0.128065571464752	5
1	2018-12-20.1	PPE	13.0653266331658	0.126169133126068	5
1	2018-12-20.1	PPE	13.5678391959799	0.121040798298407	5
1	2018-12-20.1	PPE	14.070351758794	0.119880310644283	5
1	2018-12-20.1	PPE	14.572864321608	0.128804473987372	5
1	2018-12-20.1	PPE	15.0753768844221	0.142283613153485	5
1	2018-12-20.1	PPE	15.5778894472362	0.156217840665357	5
1	2018-12-20.1	PPE	16.0804020100502	0.172341918016339	5
1	2018-12-20.1	PPE	16.5829145728643	0.184914550410839	5
1	2018-12-20.1	PPE	17.0854271356784	0.193496189182483	5
1	2018-12-20.1	PPE	17.5879396984925	0.201417434325265	5
1	2018-12-20.1	PPE	18.0904522613065	0.210498487784649	5
1	2018-12-20.1	PPE	18.5929648241206	0.220185247367958	5
1	2018-12-20.1	PPE	19.0954773869347	0.231446113271199	5
1	2018-12-20.1	PPE	19.5979899497487	0.245068502264989	5
1	2018-12-20.1	PPE	20.1005025125628	0.260699197801859	5
1	2018-12-20.1	PPE	20.6030150753769	0.278456383211924	5
1	2018-12-20.1	PPE	21.105527638191	0.29878733513241	5
1	2018-12-20.1	PPE	21.608040201005	0.319193420667596	5
1	2018-12-20.1	PPE	22.1105527638191	0.339311368134362	5
1	2018-12-20.1	PPE	22.6130653266332	0.359324118023577	5
1	2018-12-20.1	PPE	23.1155778894472	0.378979352803061	5
1	2018-12-20.1	PPE	23.6180904522613	0.398401302640951	5
1	2018-12-20.1	PPE	24.1206030150754	0.416535865637851	5
1	2018-12-20.1	PPE	24.6231155778894	0.434279388617114	5
1	2018-12-20.1	PPE	25.1256281407035	0.449763727227622	5
1	2018-12-20.1	PPE	25.6281407035176	0.460783352174434	5
1	2018-12-20.1	PPE	26.1306532663317	0.469804729026798	5
1	2018-12-20.1	PPE	26.6331658291457	0.474288869667165	5
1	2018-12-20.1	PPE	27.1356783919598	0.475847725795068	5
1	2018-12-20.1	PPE	27.6381909547739	0.476698904293499	5
1	2018-12-20.1	PPE	28.1407035175879	0.4757778861414	5
1	2018-12-20.1	PPE	28.643216080402	0.470701695409288	5
1	2018-12-20.1	PPE	29.1457286432161	0.464212339570995	5
1	2018-12-20.1	PPE	29.6482412060301	0.455960865860019	5
1	2018-12-20.1	PPE	30.1507537688442	0.446573868113251	5
1	2018-12-20.1	PPE	30.6532663316583	0.439230482429228	5
1	2018-12-20.1	PPE	31.1557788944724	0.433345143912311	5
1	2018-12-20.1	PPE	31.6582914572864	0.426760642255169	5
1	2018-12-20.1	PPE	32.1608040201005	0.417872398882237	5
1	2018-12-20.1	PPE	32.6633165829146	0.407925950456027	5
1	2018-12-20.1	PPE	33.1658291457286	0.398680377134974	5
1	2018-12-20.1	PPE	33.6683417085427	0.38966378556068	5
1	2018-12-20.1	PPE	34.1708542713568	0.381814788114791	5
1	2018-12-20.1	PPE	34.6733668341709	0.376183021729035	5
1	2018-12-20.1	PPE	35.1758793969849	0.371034913643389	5
1	2018-12-20.1	PPE	35.678391959799	0.362984817437683	5
1	2018-12-20.1	PPE	36.1809045226131	0.349915718520509	5
1	2018-12-20.1	PPE	36.6834170854271	0.338641322615581	5
1	2018-12-20.1	PPE	37.1859296482412	0.333181682296527	5
1	2018-12-20.1	PPE	3.01507537688442	NA	9
1	2018-12-20.1	PPE	3.51758793969849	NA	9
1	2018-12-20.1	PPE	4.02010050251256	NA	9
1	2018-12-20.1	PPE	4.52261306532663	NA	9
1	2018-12-20.1	PPE	5.0251256281407	NA	9
1	2018-12-20.1	PPE	5.52763819095477	NA	9
1	2018-12-20.1	PPE	6.03015075376884	NA	9
1	2018-12-20.1	PPE	6.53266331658291	NA	9
1	2018-12-20.1	PPE	7.03517587939699	NA	9
1	2018-12-20.1	PPE	7.53768844221106	NA	9
1	2018-12-20.1	PPE	8.04020100502512	NA	9
1	2018-12-20.1	PPE	8.5427135678392	NA	9
1	2018-12-20.1	PPE	9.04522613065327	NA	9
1	2018-12-20.1	PPE	9.54773869346734	NA	9
1	2018-12-20.1	PPE	10.0502512562814	NA	9
1	2018-12-20.1	PPE	10.5527638190955	NA	9
1	2018-12-20.1	PPE	11.0552763819095	NA	9
1	2018-12-20.1	PPE	11.5577889447236	NA	9
1	2018-12-20.1	PPE	12.0603015075377	NA	9
1	2018-12-20.1	PPE	12.5628140703518	NA	9
1	2018-12-20.1	PPE	13.0653266331658	NA	9
1	2018-12-20.1	PPE	13.5678391959799	NA	9
1	2018-12-20.1	PPE	14.070351758794	NA	9
1	2018-12-20.1	PPE	14.572864321608	NA	9
1	2018-12-20.1	PPE	15.0753768844221	NA	9
1	2018-12-20.1	PPE	15.5778894472362	NA	9
1	2018-12-20.1	PPE	16.0804020100502	NA	9
1	2018-12-20.1	PPE	16.5829145728643	NA	9
1	2018-12-20.1	PPE	17.0854271356784	NA	9
1	2018-12-20.1	PPE	17.5879396984925	NA	9
1	2018-12-20.1	PPE	18.0904522613065	NA	9
1	2018-12-20.1	PPE	18.5929648241206	NA	9
1	2018-12-20.1	PPE	19.0954773869347	NA	9
1	2018-12-20.1	PPE	19.5979899497487	NA	9
1	2018-12-20.1	PPE	20.1005025125628	NA	9
1	2018-12-20.1	PPE	20.6030150753769	NA	9
1	2018-12-20.1	PPE	21.105527638191	NA	9
1	2018-12-20.1	PPE	21.608040201005	NA	9
1	2018-12-20.1	PPE	22.1105527638191	NA	9
1	2018-12-20.1	PPE	22.6130653266332	NA	9
1	2018-12-20.1	PPE	23.1155778894472	NA	9
1	2018-12-20.1	PPE	23.6180904522613	NA	9
1	2018-12-20.1	PPE	24.1206030150754	NA	9
1	2018-12-20.1	PPE	24.6231155778894	NA	9
1	2018-12-20.1	PPE	25.1256281407035	NA	9
1	2018-12-20.1	PPE	25.6281407035176	NA	9
1	2018-12-20.1	PPE	26.1306532663317	NA	9
1	2018-12-20.1	PPE	26.6331658291457	NA	9
1	2018-12-20.1	PPE	27.1356783919598	NA	9
1	2018-12-20.1	PPE	27.6381909547739	NA	9
1	2018-12-20.1	PPE	28.1407035175879	NA	9
1	2018-12-20.1	PPE	28.643216080402	NA	9
1	2018-12-20.1	PPE	29.1457286432161	NA	9
1	2018-12-20.1	PPE	29.6482412060301	NA	9
1	2018-12-20.1	PPE	30.1507537688442	NA	9
1	2018-12-20.1	PPE	30.6532663316583	NA	9
1	2018-12-20.1	PPE	31.1557788944724	NA	9
1	2018-12-20.1	PPE	31.6582914572864	NA	9
1	2018-12-20.1	PPE	32.1608040201005	NA	9
1	2018-12-20.1	PPE	32.6633165829146	NA	9
1	2018-12-20.1	PPE	33.1658291457286	NA	9
1	2018-12-20.1	PPE	33.6683417085427	NA	9
1	2018-12-20.1	PPE	34.1708542713568	NA	9
1	2018-12-20.1	PPE	34.6733668341709	NA	9
1	2018-12-20.1	PPE	35.1758793969849	NA	9
1	2018-12-20.1	PPE	35.678391959799	NA	9
1	2018-12-20.1	PPE	36.1809045226131	NA	9
1	2018-12-20.1	PPE	36.6834170854271	NA	9
1	2018-12-20.1	PPE	37.1859296482412	NA	9
1	2018-12-20.1	PPE	37.6884422110553	NA	9
1	2018-12-20.1	PPE	38.1909547738693	NA	9
1	2018-12-20.1	PPE	38.6934673366834	NA	9
1	2018-12-20.1	PPE	39.1959798994975	NA	9
1	2018-12-20.1	PPE	39.6984924623116	NA	9
1	2018-12-20.1	PPE	40.2010050251256	NA	9
1	2018-12-20.1	PPE	40.7035175879397	NA	9
1	2018-12-20.1	PPE	41.2060301507538	NA	9
1	2018-12-20.1	PPE	41.7085427135678	NA	9
1	2018-12-20.1	PPE	42.2110552763819	NA	9
1	2018-12-20.1	PPE	42.713567839196	NA	9
1	2018-12-20.1	PPE	43.21608040201	NA	9
1	2018-12-20.1	PPE	43.7185929648241	NA	9
1	2018-12-20.1	PPE	44.2211055276382	NA	9
1	2018-12-20.1	PPE	44.7236180904523	NA	9
1	2018-12-20.1	PPE	45.2261306532663	NA	9
1	2018-12-20.1	PPE	45.7286432160804	NA	9
1	2018-12-20.1	PPE	46.2311557788945	NA	9
1	2018-12-20.1	PPE	46.7336683417085	NA	9
1	2018-12-20.1	PPE	47.2361809045226	NA	9
1	2018-12-20.1	PPE	47.7386934673367	NA	9
1	2018-12-20.1	PPE	48.2412060301508	NA	9
1	2018-12-20.1	PPE	48.7437185929648	NA	9
1	2018-12-20.1	PPE	49.2462311557789	NA	9
1	2018-12-20.1	PPE	49.748743718593	NA	9
1	2018-12-20.1	PPE	50.251256281407	NA	9
1	2018-12-20.1	PPE	50.7537688442211	NA	9
1	2018-12-20.1	PPE	51.2562814070352	NA	9
1	2018-12-20.1	PPE	51.7587939698492	NA	9
1	2018-12-20.1	PPE	52.2613065326633	NA	9
1	2018-12-20.1	PPE	52.7638190954774	NA	9
1	2018-12-20.1	PPE	53.2663316582915	NA	9
1	2018-12-20.1	PPE	53.7688442211055	NA	9
1	2018-12-20.1	PPE	54.2713567839196	NA	9
1	2018-12-20.1	PPE	54.7738693467337	NA	9
1	2018-12-20.1	PPE	55.2763819095477	NA	9
1	2018-12-20.1	PPE	55.7788944723618	NA	9
1	2018-12-20.1	PPE	56.2814070351759	NA	9
1	2018-12-20.1	PPE	56.78391959799	NA	9
1	2018-12-20.1	PPE	57.286432160804	NA	9
1	2018-12-20.1	PPE	57.7889447236181	NA	9
1	2018-12-20.1	PPE	58.2914572864322	NA	9
1	2018-12-20.1	PPE	58.7939698492462	NA	9
1	2018-12-20.1	PPE	59.2964824120603	NA	9
1	2018-12-20.1	PPE	59.7989949748744	NA	9
1	2018-12-20.1	PPE	60.3015075376884	NA	9
1	2018-12-20.1	PPE	60.8040201005025	NA	9
1	2018-12-20.1	PPE	61.3065326633166	NA	9
1	2018-12-20.1	PPE	61.8090452261307	NA	9
1	2018-12-20.1	PPE	62.3115577889447	NA	9
1	2018-12-20.1	PPE	62.8140703517588	NA	9
1	2018-12-20.1	PPE	63.3165829145729	NA	9
1	2018-12-20.1	PPE	63.8190954773869	NA	9
1	2018-12-20.1	PPE	64.321608040201	NA	9
1	2018-12-20.1	PPE	64.8241206030151	NA	9
1	2018-12-20.1	PPE	65.3266331658292	NA	9
1	2018-12-20.1	PPE	65.8291457286432	NA	9
1	2018-12-20.1	PPE	66.3316582914573	NA	9
1	2018-12-20.1	PPE	66.8341708542714	NA	9
1	2018-12-20.1	PPE	67.3366834170854	NA	9
1	2018-12-20.1	PPE	67.8391959798995	NA	9
1	2018-12-20.1	PPE	68.3417085427136	NA	9
1	2018-12-20.1	PPE	68.8442211055276	NA	9
1	2018-12-20.1	PPE	69.3467336683417	NA	9
1	2018-12-20.1	PPE	69.8492462311558	NA	9
1	2018-12-20.1	PPE	70.3517587939699	NA	9
1	2018-12-20.1	PPE	70.8542713567839	NA	9
1	2018-12-20.1	PPE	71.356783919598	NA	9
1	2018-12-20.1	PPE	71.8592964824121	NA	9
1	2018-12-20.1	PPE	72.3618090452261	NA	9
1	2018-12-20.1	PPE	72.8643216080402	NA	9
1	2018-12-20.1	PPE	73.3668341708543	NA	9
1	2018-12-20.1	PPE	73.8693467336683	NA	9
1	2018-12-20.1	PPE	74.3718592964824	NA	9
1	2018-12-20.1	PPE	74.8743718592965	NA	9
1	2018-12-20.1	PPE	75.3768844221105	NA	9
1	2018-12-20.1	PPE	75.8793969849246	NA	9
1	2018-12-20.1	PPE	76.3819095477387	NA	9
1	2018-12-20.1	PPE	76.8844221105528	NA	9
1	2018-12-20.1	PPE	77.3869346733668	NA	9
1	2018-12-20.1	PPE	77.8894472361809	NA	9
1	2018-12-20.1	PPE	78.391959798995	NA	9
1	2018-12-20.1	PPE	78.8944723618091	NA	9
1	2018-12-20.1	PPE	79.3969849246231	NA	9
1	2018-12-20.1	PPE	79.8994974874372	NA	9
1	2018-12-20.1	PPE	80.4020100502513	NA	9
1	2018-12-20.1	PPE	80.9045226130653	NA	9
1	2018-12-20.1	PPE	81.4070351758794	NA	9
1	2018-12-20.1	PPE	81.9095477386935	NA	9
1	2018-12-20.1	PPE	82.4120603015075	NA	9
1	2018-12-20.1	PPE	82.9145728643216	NA	9
1	2018-12-20.1	PPE	83.4170854271357	NA	9
1	2018-12-20.1	PPE	83.9195979899498	NA	9
1	2018-12-20.1	PPE	84.4221105527638	NA	9
1	2018-12-20.1	PPE	84.9246231155779	NA	9
1	2018-12-20.1	PPE	85.427135678392	NA	9
1	2018-12-20.1	PPE	85.929648241206	NA	9
1	2018-12-20.1	PPE	86.4321608040201	NA	9
1	2018-12-20.1	PPE	86.9346733668342	NA	9
1	2018-12-20.1	PPE	87.4371859296482	NA	9
1	2018-12-20.1	PPE	87.9396984924623	NA	9
1	2018-12-20.1	PPE	88.4422110552764	NA	9
1	2018-12-20.1	PPE	88.9447236180904	NA	9
1	2018-12-20.1	PPE	89.4472361809045	NA	9
1	2018-12-20.1	PPE	89.9497487437186	NA	9
1	2018-12-20.1	PPE	90.4522613065327	NA	9
1	2018-12-20.1	PPE	90.9547738693467	NA	9
1	2018-12-20.1	PPE	91.4572864321608	NA	9
1	2018-12-20.1	PPE	91.9597989949749	NA	9
1	2018-12-20.1	PPE	92.462311557789	NA	9
1	2018-12-20.1	PPE	92.964824120603	NA	9
1	2018-12-20.1	PPE	93.4673366834171	NA	9
1	2018-12-20.1	PPE	93.9698492462311	NA	9
1	2018-12-20.1	PPE	94.4723618090452	NA	9
1	2018-12-20.1	PPE	94.9748743718593	NA	9
1	2018-12-20.1	PPE	95.4773869346734	NA	9
1	2018-12-20.1	PPE	95.9798994974874	NA	9
1	2018-12-20.1	PPE	96.4824120603015	NA	9
1	2018-12-20.1	PPE	96.9849246231156	NA	9
1	2018-12-20.1	PPE	97.4874371859297	NA	9
1	2018-12-20.1	PPE	97.9899497487437	NA	9
1	2018-12-20.1	PPE	98.4924623115578	NA	9
1	2018-12-20.1	PPE	98.9949748743719	NA	9
1	2018-12-20.1	PPE	99.4974874371859	NA	9
1	2018-12-20.1	PPE	100	NA	9
1	2018-12-20.1	PPE	52.7638190954774	-0.292605589433644	4
1	2018-12-20.1	PPE	53.2663316582915	-0.280984583071582	4
1	2018-12-20.1	PPE	53.7688442211055	-0.270515325628528	4
1	2018-12-20.1	PPE	54.2713567839196	-0.26151149054472	4
1	2018-12-20.1	PPE	54.7738693467337	-0.253451192605455	4
1	2018-12-20.1	PPE	55.2763819095477	-0.24534848296482	4
1	2018-12-20.1	PPE	55.7788944723618	-0.237256299946588	4
1	2018-12-20.1	PPE	56.2814070351759	-0.229032235463355	4
1	2018-12-20.1	PPE	56.78391959799	-0.220360420546581	4
1	2018-12-20.1	PPE	57.286432160804	-0.211340941774313	4
1	2018-12-20.1	PPE	57.7889447236181	-0.202084916970284	4
1	2018-12-20.1	PPE	58.2914572864322	-0.192427303690891	4
1	2018-12-20.1	PPE	58.7939698492462	-0.182737640948398	4
1	2018-12-20.1	PPE	59.2964824120603	-0.173631569457369	4
1	2018-12-20.1	PPE	59.7989949748744	-0.164968930538981	4
1	2018-12-20.1	PPE	60.3015075376884	-0.155760863842279	4
1	2018-12-20.1	PPE	60.8040201005025	-0.144125658006393	4
1	2018-12-20.1	PPE	61.3065326633166	-0.133098225302065	4
1	2018-12-20.1	PPE	44.7236180904523	-0.399714317670098	6
1	2018-12-20.1	PPE	45.2261306532663	-0.444983068884171	6
1	2018-12-20.1	PPE	45.7286432160804	-0.47718359465693	6
1	2018-12-20.1	PPE	46.2311557788945	-0.50381333096913	6
1	2018-12-20.1	PPE	46.7336683417085	-0.529626510420418	6
1	2018-12-20.1	PPE	47.2361809045226	-0.549314789377214	6
1	2018-12-20.1	PPE	0	-0.366113977949309	1
1	2018-12-20.1	PPE	0.50251256281407	-0.399792506811928	1
1	2018-12-20.1	PPE	1.00502512562814	-0.432445729365843	1
1	2018-12-20.1	PPE	1.50753768844221	-0.463996143299722	1
1	2018-12-20.1	PPE	2.01005025125628	-0.494366246302231	1
1	2018-12-20.1	PPE	2.51256281407035	-0.523478536062036	1
1	2018-12-20.1	PPE	3.01507537688442	-0.552528501550553	1
1	2018-12-20.1	PPE	3.51758793969849	-0.580156371105301	1
1	2018-12-20.1	PPE	4.02010050251256	-0.601318415607672	1
1	2018-12-20.1	PPE	4.52261306532663	-0.616790204047553	1
1	2018-12-20.1	PPE	5.0251256281407	-0.631126555130362	1
1	2018-12-20.1	PPE	5.52763819095477	-0.648377082846621	1
1	2018-12-20.1	PPE	6.03015075376884	-0.666359499945331	1
1	2018-12-20.1	PPE	6.53266331658291	-0.678638449447555	1
1	2018-12-20.1	PPE	7.03517587939699	-0.686865845609805	1
1	2018-12-20.1	PPE	7.53768844221106	-0.692570826428848	1
1	2018-12-20.1	PPE	8.04020100502512	-0.695786692880188	1
1	2018-12-20.1	PPE	8.5427135678392	-0.69811643304141	1
1	2018-12-20.1	PPE	9.04522613065327	-0.698825877583864	1
1	2018-12-20.1	PPE	9.54773869346734	-0.695764842807189	1
1	2018-12-20.1	PPE	10.0502512562814	-0.690241568310867	1
1	2018-12-20.1	PPE	10.5527638190955	-0.683821945123835	1
1	2018-12-20.1	PPE	11.0552763819095	-0.675095276692325	1
1	2018-12-20.1	PPE	11.5577889447236	-0.670797136065535	1
1	2018-12-20.1	PPE	12.0603015075377	-0.672085930090558	1
1	2018-12-20.1	PPE	12.5628140703518	-0.674644811744056	1
1	2018-12-20.1	PPE	13.0653266331658	-0.677269516649224	1
1	2018-12-20.1	PPE	13.5678391959799	-0.680602017193363	1
1	2018-12-20.1	PPE	14.070351758794	-0.682485244639187	1
1	2018-12-20.1	PPE	14.572864321608	-0.677905495992263	1
1	2018-12-20.1	PPE	15.0753768844221	-0.669652346421121	1
1	2018-12-20.1	PPE	15.5778894472362	-0.667569174324784	1
1	2018-12-20.1	PPE	16.0804020100502	-0.668557353387566	1
1	2018-12-20.1	PPE	16.5829145728643	-0.669390702551109	1
1	2018-12-20.1	PPE	17.0854271356784	-0.661949691392794	1
1	2018-12-20.1	PPE	17.5879396984925	-0.64171835705646	1
1	2018-12-20.1	PPE	18.0904522613065	-0.623001807721327	1
1	2018-12-20.1	PPE	18.5929648241206	-0.608095428058673	1
1	2018-12-20.1	PPE	19.0954773869347	-0.590846271701753	1
1	2018-12-20.1	PPE	19.5979899497487	-0.563691263641444	1
1	2018-12-20.1	PPE	20.1005025125628	-0.525808705730321	1
1	2018-12-20.1	PPE	20.6030150753769	-0.492085010859186	1
1	2018-12-20.1	PPE	21.105527638191	-0.465185315175994	1
1	2018-12-20.1	PPE	21.608040201005	-0.440617816409281	1
1	2018-12-20.1	PPE	22.1105527638191	-0.416684137561174	1
1	2018-12-20.1	PPE	22.6130653266332	-0.393589133406016	1
1	2018-12-20.1	PPE	23.1155778894472	-0.373204879995394	1
1	2018-12-20.1	PPE	23.6180904522613	-0.354865312536151	1
1	2018-12-20.1	PPE	24.1206030150754	-0.33923974915797	1
1	2018-12-20.1	PPE	24.6231155778894	-0.328836168767661	1
1	2018-12-20.1	PPE	25.1256281407035	-0.321877917086482	1
1	2018-12-20.1	PPE	25.6281407035176	-0.314436596497456	1
1	2018-12-20.1	PPE	26.1306532663317	-0.302850261915387	1
1	2018-12-20.1	PPE	26.6331658291457	-0.290374951195276	1
1	2018-12-20.1	PPE	27.1356783919598	-0.282974515722284	1
1	2018-12-20.1	PPE	27.6381909547739	-0.278430734441799	1
1	2018-12-20.1	PPE	28.1407035175879	-0.274958275750282	1
1	2018-12-20.1	PPE	28.643216080402	-0.272387501899118	1
1	2018-12-20.1	PPE	29.1457286432161	-0.270268031977131	1
1	2018-12-20.1	PPE	29.6482412060301	-0.266596071078583	1
1	2018-12-20.1	PPE	30.1507537688442	-0.258747285340667	1
1	2018-12-20.1	PPE	30.6532663316583	-0.248529979494095	1
1	2018-12-20.1	PPE	31.1557788944724	-0.236505186922254	1
1	2018-12-20.1	PPE	31.6582914572864	-0.222293169481951	1
1	2018-12-20.1	PPE	32.1608040201005	-0.212177837992684	1
1	2018-12-20.1	PPE	32.6633165829146	-0.205516734538992	1
1	2018-12-20.1	PPE	33.1658291457286	-0.200695150398334	1
1	2018-12-20.1	PPE	33.6683417085427	-0.197841569747467	1
1	2018-12-20.1	PPE	34.1708542713568	-0.195931628997643	1
1	2018-12-20.1	PPE	34.6733668341709	-0.194066849694351	1
1	2018-12-20.1	PPE	35.1758793969849	-0.191513612889018	1
1	2018-12-20.1	PPE	35.678391959799	-0.189464355213452	1
1	2018-12-20.1	PPE	36.1809045226131	-0.190301114833708	1
1	2018-12-20.1	PPE	36.6834170854271	-0.196685042151846	1
1	2018-12-20.1	PPE	37.1859296482412	-0.20656324286062	1
1	2018-12-20.1	PPE	37.6884422110553	-0.226758176817814	1
1	2018-12-20.1	PPE	38.1909547738693	-0.257424149212915	1
1	2018-12-20.1	PPE	38.6934673366834	-0.2882577422489	1
1	2018-12-20.1	PPE	39.1959798994975	-0.321199963049636	1
1	2018-12-20.1	PPE	39.6984924623116	-0.356420080550051	1
1	2018-12-20.1	PPE	40.2010050251256	-0.394033902325178	1
1	2018-12-20.1	PPE	40.7035175879397	-0.433766850665005	1
1	2018-12-20.1	PPE	41.2060301507538	-0.472881885981577	1
1	2018-12-20.1	PPE	41.7085427135678	-0.510796917555918	1
1	2018-12-20.1	PPE	42.2110552763819	-0.550049213904483	1
1	2018-12-20.1	PPE	42.713567839196	-0.594588953725557	1
1	2018-12-20.1	PPE	43.21608040201	-0.642103070337356	1
1	2018-12-20.1	PPE	43.7185929648241	-0.682439605657703	1
1	2018-12-20.1	PPE	44.2211055276382	-0.718002721811777	1
1	2018-12-20.1	PPE	44.7236180904523	-0.746050567519795	1
1	2018-12-20.1	PPE	45.2261306532663	-0.763783186705572	1
1	2018-12-20.1	PPE	45.7286432160804	-0.777477543470859	1
1	2018-12-20.1	PPE	46.2311557788945	-0.781986203924868	1
1	2018-12-20.1	PPE	46.7336683417085	-0.779670622253634	1
1	2018-12-20.1	PPE	47.2361809045226	-0.774910472914589	1
1	2018-12-20.1	PPE	47.7386934673367	-0.767484720517497	1
1	2018-12-20.1	PPE	48.2412060301508	-0.753518808010871	1
1	2018-12-20.1	PPE	48.7437185929648	-0.736998821314995	1
1	2018-12-20.1	PPE	49.2462311557789	-0.717682079402538	1
1	2018-12-20.1	PPE	49.748743718593	-0.696283514629143	1
1	2018-12-20.1	PPE	50.251256281407	-0.677141157813109	1
1	2018-12-20.1	PPE	50.7537688442211	-0.659633024283526	1
1	2018-12-20.1	PPE	51.2562814070352	-0.642340208268956	1
1	2018-12-20.1	PPE	51.7587939698492	-0.623781579995145	1
1	2018-12-20.1	PPE	52.2613065326633	-0.605601558450933	1
1	2018-12-20.1	PPE	52.7638190954774	-0.591421186570064	1
1	2018-12-20.1	PPE	53.2663316582915	-0.580435164086715	1
1	2018-12-20.1	PPE	53.7688442211055	-0.570531444059917	1
1	2018-12-20.1	PPE	54.2713567839196	-0.560074135833788	1
1	2018-12-20.1	PPE	54.7738693467337	-0.550103746676146	1
1	2018-12-20.1	PPE	55.2763819095477	-0.543212892906467	1
1	2018-12-20.1	PPE	55.7788944723618	-0.538209817096399	1
1	2018-12-20.1	PPE	56.2814070351759	-0.534803768960871	1
1	2018-12-20.1	PPE	56.78391959799	-0.533054436328556	1
1	2018-12-20.1	PPE	57.286432160804	-0.531838502586505	1
1	2018-12-20.1	PPE	57.7889447236181	-0.53158384144117	1
1	2018-12-20.1	PPE	58.2914572864322	-0.534432112562256	1
1	2018-12-20.1	PPE	58.7939698492462	-0.5376747776362	1
1	2018-12-20.1	PPE	59.2964824120603	-0.537441692738927	1
1	2018-12-20.1	PPE	59.7989949748744	-0.535174849192594	1
1	2018-12-20.1	PPE	60.3015075376884	-0.533180390669077	1
1	2018-12-20.1	PPE	60.8040201005025	-0.531798297195093	1
1	2018-12-20.1	PPE	61.3065326633166	-0.530809013181306	1
1	2018-12-20.1	PPE	61.8090452261307	-0.530709343513144	1
1	2018-12-20.1	PPE	62.3115577889447	-0.53096548415684	1
1	2018-12-20.1	PPE	62.8140703517588	-0.53145206558089	1
1	2018-12-20.1	PPE	63.3165829145729	-0.53784069949582	1
1	2018-12-20.1	PPE	63.8190954773869	-0.550698119120816	1
1	2018-12-20.1	PPE	64.321608040201	-0.562590208020054	1
1	2018-12-20.1	PPE	64.8241206030151	-0.574301940619645	1
1	2018-12-20.1	PPE	65.3266331658292	-0.586702750279657	1
1	2018-12-20.1	PPE	65.8291457286432	-0.601114719721057	1
1	2018-12-20.1	PPE	66.3316582914573	-0.616081452802588	1
1	2018-12-20.1	PPE	66.8341708542714	-0.625963896703377	1
1	2018-12-20.1	PPE	67.3366834170854	-0.63128540844336	1
1	2018-12-20.1	PPE	67.8391959798995	-0.637083449316911	1
1	2018-12-20.1	PPE	68.3417085427136	-0.64859229369602	1
1	2018-12-20.1	PPE	68.8442211055276	-0.666628441718104	1
1	2018-12-20.1	PPE	69.3467336683417	-0.68709747278911	1
1	2018-12-20.1	PPE	69.8492462311558	-0.711420971136806	1
1	2018-12-20.1	PPE	70.3517587939699	-0.737965199495984	1
1	2018-12-20.1	PPE	70.8542713567839	-0.764284053979252	1
1	2018-12-20.1	PPE	71.356783919598	-0.791285450113496	1
1	2018-12-20.1	PPE	71.8592964824121	-0.814862385300624	1
1	2018-12-20.1	PPE	72.3618090452261	-0.834145921319244	1
1	2018-12-20.1	PPE	72.8643216080402	-0.851357733579962	1
1	2018-12-20.1	PPE	73.3668341708543	-0.868155714963411	1
1	2018-12-20.1	PPE	73.8693467336683	-0.884650211684736	1
1	2018-12-20.1	PPE	74.3718592964824	-0.897636616543816	1
1	2018-12-20.1	PPE	74.8743718592965	-0.905950104291865	1
1	2018-12-20.1	PPE	75.3768844221105	-0.912868396999207	1
1	2018-12-20.1	PPE	75.8793969849246	-0.921365357085255	1
1	2018-12-20.1	PPE	76.3819095477387	-0.931140545001355	1
1	2018-12-20.1	PPE	76.8844221105528	-0.942644374211906	1
1	2018-12-20.1	PPE	77.3869346733668	-0.958246325931823	1
1	2018-12-20.1	PPE	77.8894472361809	-0.976480706205909	1
1	2018-12-20.1	PPE	78.391959798995	-0.991411678175446	1
1	2018-12-20.1	PPE	78.8944723618091	-1.00282546083188	1
1	2018-12-20.1	PPE	79.3969849246231	-1.01468996862779	1
1	2018-12-20.1	PPE	79.8994974874372	-1.03124422295646	1
1	2018-12-20.1	PPE	80.4020100502513	-1.05045342159658	1
1	2018-12-20.1	PPE	80.9045226130653	-1.06457955952265	1
1	2018-12-20.1	PPE	81.4070351758794	-1.07392326149639	1
1	2018-12-20.1	PPE	81.9095477386935	-1.08193843948389	1
1	2018-12-20.1	PPE	82.4120603015075	-1.09105528721482	1
1	2018-12-20.1	PPE	82.9145728643216	-1.10040143212648	1
1	2018-12-20.1	PPE	83.4170854271357	-1.10496280953158	1
1	2018-12-20.1	PPE	83.9195979899498	-1.10645558954322	1
1	2018-12-20.1	PPE	84.4221105527638	-1.10724946371639	1
1	2018-12-20.1	PPE	84.9246231155779	-1.10598728382591	1
1	2018-12-20.1	PPE	85.427135678392	-1.09967850295138	1
1	2018-12-20.1	PPE	85.929648241206	-1.09134447171909	1
1	2018-12-20.1	PPE	86.4321608040201	-1.08102392782125	1
1	2018-12-20.1	PPE	86.9346733668342	-1.06709536624887	1
1	2018-12-20.1	PPE	87.4371859296482	-1.04855582859362	1
1	2018-12-20.1	PPE	87.9396984924623	-1.02166209884516	1
1	2018-12-20.1	PPE	88.4422110552764	-0.992032402365985	1
1	2018-12-20.1	PPE	88.9447236180904	-0.962800989377265	1
1	2018-12-20.1	PPE	89.4472361809045	-0.931896367157854	1
1	2018-12-20.1	PPE	89.9497487437186	-0.89908140235691	1
1	2018-12-20.1	PPE	90.4522613065327	-0.864238924294262	1
1	2018-12-20.1	PPE	90.9547738693467	-0.826929465009969	1
1	2018-12-20.1	PPE	91.4572864321608	-0.785169703102392	1
1	2018-12-20.1	PPE	91.9597989949749	-0.740385393767463	1
1	2018-12-20.1	PPE	92.462311557789	-0.699261979974774	1
1	2018-12-20.1	PPE	92.964824120603	-0.661227950162919	1
1	2018-12-20.1	PPE	93.4673366834171	-0.626568499328797	1
1	2018-12-20.1	PPE	93.9698492462311	-0.596541515000189	1
1	2018-12-20.1	PPE	94.4723618090452	-0.569764740893942	1
1	2018-12-20.1	PPE	94.9748743718593	-0.544972342370207	1
1	2018-12-20.1	PPE	95.4773869346734	-0.521480312303448	1
1	2018-12-20.1	PPE	95.9798994974874	-0.500013202795584	1
1	2018-12-20.1	PPE	96.4824120603015	-0.481295895026856	1
1	2018-12-20.1	PPE	96.9849246231156	-0.464658881574288	1
1	2018-12-20.1	PPE	97.4874371859297	-0.449092166969079	1
1	2018-12-20.1	PPE	97.9899497487437	-0.431579111806268	1
1	2018-12-20.1	PPE	98.4924623115578	-0.417360961250909	1
1	2018-12-20.1	PPE	98.9949748743719	-0.413188164951761	1
1	2018-12-20.1	PPE	99.4974874371859	-0.41139146865118	1
1	2018-12-20.1	PPE	100	-0.410733464791148	1
1	2018-12-20.1	PPE	0	-0.40865246243204	2
1	2018-12-20.1	PPE	0.50251256281407	-0.413121809955142	2
1	2018-12-20.1	PPE	1.00502512562814	-0.414933113879949	2
1	2018-12-20.1	PPE	1.50753768844221	-0.414690142915792	2
1	2018-12-20.1	PPE	2.01005025125628	-0.412996665772005	2
1	2018-12-20.1	PPE	2.51256281407035	-0.410456451157919	2
1	2018-12-20.1	PPE	3.01507537688442	-0.406808310756394	2
1	2018-12-20.1	PPE	3.51758793969849	-0.401457620425814	2
1	2018-12-20.1	PPE	4.02010050251256	-0.395638606590651	2
1	2018-12-20.1	PPE	4.52261306532663	-0.389216214314352	2
1	2018-12-20.1	PPE	5.0251256281407	-0.3822323357867	2
1	2018-12-20.1	PPE	5.52763819095477	-0.374910079991312	2
1	2018-12-20.1	PPE	6.03015075376884	-0.367097153786033	2
1	2018-12-20.1	PPE	6.53266331658291	-0.359638744110199	2
1	2018-12-20.1	PPE	7.03517587939699	-0.353197518259529	2
1	2018-12-20.1	PPE	7.53768844221106	-0.346793162383975	2
1	2018-12-20.1	PPE	8.04020100502512	-0.338866766431047	2
1	2018-12-20.1	PPE	8.5427135678392	-0.32893565246684	2
1	2018-12-20.1	PPE	9.04522613065327	-0.319338834316758	2
1	2018-12-20.1	PPE	9.54773869346734	-0.311982546203894	2
1	2018-12-20.1	PPE	10.0502512562814	-0.30521500550998	2
1	2018-12-20.1	PPE	10.5527638190955	-0.29618591467072	2
1	2018-12-20.1	PPE	11.0552763819095	-0.283010885361846	2
1	2018-12-20.1	PPE	11.5577889447236	-0.268334550224963	2
1	2018-12-20.1	PPE	12.0603015075377	-0.254689869013634	2
1	2018-12-20.1	PPE	12.5628140703518	-0.241071268603649	2
1	2018-12-20.1	PPE	13.0653266331658	-0.226454402883843	2
1	2018-12-20.1	PPE	13.5678391959799	-0.210503455442282	2
1	2018-12-20.1	PPE	14.070351758794	-0.193376441055389	2
1	2018-12-20.1	PPE	14.572864321608	-0.175302891001871	2
1	2018-12-20.1	PPE	15.0753768844221	-0.156289109392258	2
1	2018-12-20.1	PPE	15.5778894472362	-0.134431981765868	2
1	2018-12-20.1	PPE	16.0804020100502	-0.106467967676356	2
1	2018-12-20.1	PPE	16.5829145728643	-0.0745007292594861	2
1	2018-12-20.1	PPE	17.0854271356784	-0.0443137814176428	2
1	2018-12-20.1	PPE	17.5879396984925	-0.0158538044224608	2
1	2018-12-20.1	PPE	18.0904522613065	0.0130307996637445	2
1	2018-12-20.1	PPE	18.5929648241206	0.0430472517948084	2
1	2018-12-20.1	PPE	19.0954773869347	0.0741025811628559	2
1	2018-12-20.1	PPE	19.5979899497487	0.108408984792878	2
1	2018-12-20.1	PPE	20.1005025125628	0.149718693794814	2
1	2018-12-20.1	PPE	20.6030150753769	0.190610936377662	2
1	2018-12-20.1	PPE	21.105527638191	0.222533846310351	2
1	2018-12-20.1	PPE	21.608040201005	0.24929462868847	2
1	2018-12-20.1	PPE	22.1105527638191	0.275391706940507	2
1	2018-12-20.1	PPE	22.6130653266332	0.303025042497664	2
1	2018-12-20.1	PPE	23.1155778894472	0.329675223874276	2
1	2018-12-20.1	PPE	23.6180904522613	0.352677387530225	2
1	2018-12-20.1	PPE	24.1206030150754	0.37305753130271	2
1	2018-12-20.1	PPE	24.6231155778894	0.391090255920372	2
1	2018-12-20.1	PPE	25.1256281407035	0.40755703958032	2
1	2018-12-20.1	PPE	25.6281407035176	0.422178798595533	2
1	2018-12-20.1	PPE	26.1306532663317	0.432547521156582	2
1	2018-12-20.1	PPE	26.6331658291457	0.440106489164061	2
1	2018-12-20.1	PPE	27.1356783919598	0.445829631480157	2
1	2018-12-20.1	PPE	27.6381909547739	0.450339959146345	2
1	2018-12-20.1	PPE	28.1407035175879	0.454135564695021	2
1	2018-12-20.1	PPE	28.643216080402	0.455348164862317	2
1	2018-12-20.1	PPE	29.1457286432161	0.449901691261966	2
1	2018-12-20.1	PPE	29.6482412060301	0.441232363816973	2
1	2018-12-20.1	PPE	30.1507537688442	0.43504817553082	2
1	2018-12-20.1	PPE	30.6532663316583	0.429831973908945	2
1	2018-12-20.1	PPE	31.1557788944724	0.425620579104202	2
1	2018-12-20.1	PPE	31.6582914572864	0.422739673138488	2
1	2018-12-20.1	PPE	32.1608040201005	0.420331815499454	2
1	2018-12-20.1	PPE	32.6633165829146	0.417055421616524	2
1	2018-12-20.1	PPE	33.1658291457286	0.411889803929347	2
1	2018-12-20.1	PPE	33.6683417085427	0.408385414351234	2
1	2018-12-20.1	PPE	34.1708542713568	0.408378340396048	2
1	2018-12-20.1	PPE	34.6733668341709	0.408656845979298	2
1	2018-12-20.1	PPE	35.1758793969849	0.408214636018501	2
1	2018-12-20.1	PPE	35.678391959799	0.395254232340137	2
1	2018-12-20.1	PPE	36.1809045226131	0.375210890569543	2
1	2018-12-20.1	PPE	36.6834170854271	0.358897967069028	2
1	2018-12-20.1	PPE	37.1859296482412	0.343204184651208	2
1	2018-12-20.1	PPE	37.6884422110553	0.326125176427984	2
1	2018-12-20.1	PPE	38.1909547738693	0.307354510326948	2
1	2018-12-20.1	PPE	38.6934673366834	0.286382656761969	2
1	2018-12-20.1	PPE	39.1959798994975	0.261543061807514	2
1	2018-12-20.1	PPE	39.6984924623116	0.231347319462001	2
1	2018-12-20.1	PPE	40.2010050251256	0.198175145527287	2
1	2018-12-20.1	PPE	40.7035175879397	0.163701421730093	2
1	2018-12-20.1	PPE	41.2060301507538	0.126510167631176	2
1	2018-12-20.1	PPE	41.7085427135678	0.0851926998343824	2
1	2018-12-20.1	PPE	42.2110552763819	0.0375325255277773	2
1	2018-12-20.1	PPE	42.713567839196	-0.0126940014504645	2
1	2018-12-20.1	PPE	43.21608040201	-0.0614353515685231	2
1	2018-12-20.1	PPE	43.7185929648241	-0.110170898562972	2
1	2018-12-20.1	PPE	44.2211055276382	-0.160633686915276	2
1	2018-12-20.1	PPE	44.7236180904523	-0.216859086738521	2
1	2018-12-20.1	PPE	45.2261306532663	-0.271574760069816	2
1	2018-12-20.1	PPE	45.7286432160804	-0.315261145862919	2
1	2018-12-20.1	PPE	46.2311557788945	-0.352997593148373	2
1	2018-12-20.1	PPE	46.7336683417085	-0.381662681742963	2
1	2018-12-20.1	PPE	47.2361809045226	-0.402354861877784	2
1	2018-12-20.1	PPE	47.7386934673367	-0.418125157977905	2
1	2018-12-20.1	PPE	48.2412060301508	-0.426350099698116	2
1	2018-12-20.1	PPE	48.7437185929648	-0.431601139349279	2
1	2018-12-20.1	PPE	49.2462311557789	-0.43425092297068	2
1	2018-12-20.1	PPE	49.748743718593	-0.41884205363249	2
1	2018-12-20.1	PPE	50.251256281407	-0.378233631244984	2
1	2018-12-20.1	PPE	50.7537688442211	-0.353477856344113	2
1	2018-12-20.1	PPE	51.2562814070352	-0.34463923567798	2
1	2018-12-20.1	PPE	51.7587939698492	-0.338235794339494	2
1	2018-12-20.1	PPE	52.2613065326633	-0.331161372958372	2
1	2018-12-20.1	PPE	52.7638190954774	-0.32386954933888	2
1	2018-12-20.1	PPE	53.2663316582915	-0.320081756241065	2
1	2018-12-20.1	PPE	53.7688442211055	-0.319220807523003	2
1	2018-12-20.1	PPE	54.2713567839196	-0.318737406047314	2
1	2018-12-20.1	PPE	54.7738693467337	-0.319631330710427	2
1	2018-12-20.1	PPE	55.2763819095477	-0.326797323218992	2
1	2018-12-20.1	PPE	55.7788944723618	-0.33677191035625	2
1	2018-12-20.1	PPE	56.2814070351759	-0.348011123665495	2
1	2018-12-20.1	PPE	56.78391959799	-0.361576013585137	2
1	2018-12-20.1	PPE	57.286432160804	-0.373278509668923	2
1	2018-12-20.1	PPE	57.7889447236181	-0.381650104929909	2
1	2018-12-20.1	PPE	58.2914572864322	-0.391392220494281	2
1	2018-12-20.1	PPE	58.7939698492462	-0.414507743834242	2
1	2018-12-20.1	PPE	59.2964824120603	-0.453531572671926	2
1	2018-12-20.1	PPE	59.7989949748744	-0.471125295583916	2
1	2018-12-20.1	PPE	60.3015075376884	-0.470771741129013	2
1	2018-12-20.1	PPE	60.8040201005025	-0.469968935261492	2
1	2018-12-20.1	PPE	61.3065326633166	-0.468355212904535	2
1	2018-12-20.1	PPE	61.8090452261307	-0.464311919065535	2
1	2018-12-20.1	PPE	62.3115577889447	-0.460080571661253	2
1	2018-12-20.1	PPE	62.8140703517588	-0.456350847230664	2
1	2018-12-20.1	PPE	63.3165829145729	-0.453093197743764	2
1	2018-12-20.1	PPE	63.8190954773869	-0.453254825782609	2
1	2018-12-20.1	PPE	64.321608040201	-0.462942312456834	2
1	2018-12-20.1	PPE	64.8241206030151	-0.476937906353294	2
1	2018-12-20.1	PPE	65.3266331658292	-0.4908183023719	2
1	2018-12-20.1	PPE	65.8291457286432	-0.506870758233947	2
1	2018-12-20.1	PPE	66.3316582914573	-0.522442495611701	2
1	2018-12-20.1	PPE	66.8341708542714	-0.536628579070571	2
1	2018-12-20.1	PPE	67.3366834170854	-0.55104010947381	2
1	2018-12-20.1	PPE	67.8391959798995	-0.567083472984255	2
1	2018-12-20.1	PPE	68.3417085427136	-0.58459184211686	2
1	2018-12-20.1	PPE	68.8442211055276	-0.603186897295508	2
1	2018-12-20.1	PPE	69.3467336683417	-0.622745713536974	2
1	2018-12-20.1	PPE	69.8492462311558	-0.643585216996829	2
1	2018-12-20.1	PPE	70.3517587939699	-0.666244525534297	2
1	2018-12-20.1	PPE	70.8542713567839	-0.691461277424344	2
1	2018-12-20.1	PPE	71.356783919598	-0.716866170916433	2
1	2018-12-20.1	PPE	71.8592964824121	-0.741345881905693	2
1	2018-12-20.1	PPE	72.3618090452261	-0.765213796659595	2
1	2018-12-20.1	PPE	72.8643216080402	-0.786117853888558	2
1	2018-12-20.1	PPE	73.3668341708543	-0.803922949697452	2
1	2018-12-20.1	PPE	73.8693467336683	-0.820441295197408	2
1	2018-12-20.1	PPE	74.3718592964824	-0.836689096680568	2
1	2018-12-20.1	PPE	74.8743718592965	-0.85229582447916	2
1	2018-12-20.1	PPE	75.3768844221105	-0.868947438946265	2
1	2018-12-20.1	PPE	75.8793969849246	-0.887723808037174	2
1	2018-12-20.1	PPE	76.3819095477387	-0.907434605225815	2
1	2018-12-20.1	PPE	76.8844221105528	-0.926663798567851	2
1	2018-12-20.1	PPE	77.3869346733668	-0.945634243769565	2
1	2018-12-20.1	PPE	77.8894472361809	-0.964723662232059	2
1	2018-12-20.1	PPE	78.391959798995	-0.984623685166055	2
1	2018-12-20.1	PPE	78.8944723618091	-1.00453060940739	2
1	2018-12-20.1	PPE	79.3969849246231	-1.02229697126301	2
1	2018-12-20.1	PPE	79.8994974874372	-1.03818390790759	2
1	2018-12-20.1	PPE	80.4020100502513	-1.05276729773598	2
1	2018-12-20.1	PPE	80.9045226130653	-1.06630130840667	2
1	2018-12-20.1	PPE	81.4070351758794	-1.07885581367959	2
1	2018-12-20.1	PPE	81.9095477386935	-1.09036081740185	2
1	2018-12-20.1	PPE	82.4120603015075	-1.10280747663979	2
1	2018-12-20.1	PPE	82.9145728643216	-1.1122748171447	2
1	2018-12-20.1	PPE	83.4170854271357	-1.11456998918096	2
1	2018-12-20.1	PPE	83.9195979899498	-1.11549529140219	2
1	2018-12-20.1	PPE	84.4221105527638	-1.1158211231927	2
1	2018-12-20.1	PPE	84.9246231155779	-1.11549920575179	2
1	2018-12-20.1	PPE	85.427135678392	-1.11460488040105	2
1	2018-12-20.1	PPE	85.929648241206	-1.11188219570906	2
1	2018-12-20.1	PPE	86.4321608040201	-1.09982836792576	2
1	2018-12-20.1	PPE	86.9346733668342	-1.08522355207456	2
1	2018-12-20.1	PPE	87.4371859296482	-1.07450582867427	2
1	2018-12-20.1	PPE	87.9396984924623	-1.06418453935452	2
1	2018-12-20.1	PPE	88.4422110552764	-1.05064513361942	2
1	2018-12-20.1	PPE	88.9447236180904	-1.03020079055389	2
1	2018-12-20.1	PPE	89.4472361809045	-1.00724982714652	2
1	2018-12-20.1	PPE	89.9497487437186	-0.986971845377569	2
1	2018-12-20.1	PPE	90.4522613065327	-0.967718865212182	2
1	2018-12-20.1	PPE	90.9547738693467	-0.946979642039066	2
1	2018-12-20.1	PPE	91.4572864321608	-0.922868838865242	2
1	2018-12-20.1	PPE	91.9597989949749	-0.897598556996088	2
1	2018-12-20.1	PPE	92.462311557789	-0.874967887592386	2
1	2018-12-20.1	PPE	92.964824120603	-0.855593154411135	2
1	2018-12-20.1	PPE	93.4673366834171	-0.831549326385729	2
1	2018-12-20.1	PPE	93.9698492462311	-0.785967668990965	2
1	2018-12-20.1	PPE	94.4723618090452	-0.727975216145238	2
1	2018-12-20.1	PPE	94.9748743718593	-0.693140949896208	2
1	2018-12-20.1	PPE	95.4773869346734	-0.675017431338917	2
1	2018-12-20.1	PPE	95.9798994974874	-0.659493897629151	2
1	2018-12-20.1	PPE	96.4824120603015	-0.640581426714802	2
1	2018-12-20.1	PPE	96.9849246231156	-0.62070622401571	2
1	2018-12-20.1	PPE	97.4874371859297	-0.602147872341634	2
1	2018-12-20.1	PPE	97.9899497487437	-0.584671112163042	2
1	2018-12-20.1	PPE	98.4924623115578	-0.568830910225629	2
1	2018-12-20.1	PPE	98.9949748743719	-0.555146687949501	2
1	2018-12-20.1	PPE	99.4974874371859	-0.542068017670331	2
1	2018-12-20.1	PPE	100	-0.53562090069217	2
1	2018-12-20.1	PPE	0	-0.765152066612808	3
1	2018-12-20.1	PPE	0.50251256281407	-0.776797062094163	3
1	2018-12-20.1	PPE	1.00502512562814	-0.78138509528005	3
1	2018-12-20.1	PPE	1.50753768844221	-0.780756070823557	3
1	2018-12-20.1	PPE	2.01005025125628	-0.776749893377773	3
1	2018-12-20.1	PPE	2.51256281407035	-0.770808528304993	3
1	2018-12-20.1	PPE	3.01507537688442	-0.759507278620074	3
1	2018-12-20.1	PPE	3.51758793969849	-0.744089661257581	3
1	2018-12-20.1	PPE	4.02010050251256	-0.722211096994411	3
1	2018-12-20.1	PPE	4.52261306532663	-0.696128982547685	3
1	2018-12-20.1	PPE	5.0251256281407	-0.674948954936892	3
1	2018-12-20.1	PPE	5.52763819095477	-0.656350581628334	3
1	2018-12-20.1	PPE	6.03015075376884	-0.637146094913656	3
1	2018-12-20.1	PPE	6.53266331658291	-0.617163856113115	3
1	2018-12-20.1	PPE	7.03517587939699	-0.596255765721971	3
1	2018-12-20.1	PPE	7.53768844221106	-0.573843882675043	3
1	2018-12-20.1	PPE	8.04020100502512	-0.550274268560602	3
1	2018-12-20.1	PPE	8.5427135678392	-0.526018653867124	3
1	2018-12-20.1	PPE	9.04522613065327	-0.500931403678823	3
1	2018-12-20.1	PPE	9.54773869346734	-0.475553911536741	3
1	2018-12-20.1	PPE	10.0502512562814	-0.450005599083218	3
1	2018-12-20.1	PPE	10.5527638190955	-0.424032720731192	3
1	2018-12-20.1	PPE	11.0552763819095	-0.397392590041081	3
1	2018-12-20.1	PPE	11.5577889447236	-0.370328101695427	3
1	2018-12-20.1	PPE	12.0603015075377	-0.343559020938664	3
1	2018-12-20.1	PPE	12.5628140703518	-0.317033804862054	3
1	2018-12-20.1	PPE	13.0653266331658	-0.288514736776536	3
1	2018-12-20.1	PPE	13.5678391959799	-0.257035817456605	3
1	2018-12-20.1	PPE	14.070351758794	-0.224022089201102	3
1	2018-12-20.1	PPE	14.572864321608	-0.190229256418882	3
1	2018-12-20.1	PPE	15.0753768844221	-0.155428269170162	3
1	2018-12-20.1	PPE	15.5778894472362	-0.119819145359693	3
1	2018-12-20.1	PPE	16.0804020100502	-0.0831806437449594	3
1	2018-12-20.1	PPE	16.5829145728643	-0.048659923597034	3
1	2018-12-20.1	PPE	17.0854271356784	-0.017247551954692	3
1	2018-12-20.1	PPE	17.5879396984925	0.0134024026874557	3
1	2018-12-20.1	PPE	18.0904522613065	0.0447558343357817	3
1	2018-12-20.1	PPE	18.5929648241206	0.0761856043665231	3
1	2018-12-20.1	PPE	19.0954773869347	0.108030005650377	3
1	2018-12-20.1	PPE	19.5979899497487	0.140571367649239	3
1	2018-12-20.1	PPE	20.1005025125628	0.169313237900524	3
1	2018-12-20.1	PPE	20.6030150753769	0.193368316454043	3
1	2018-12-20.1	PPE	21.105527638191	0.215464700174863	3
1	2018-12-20.1	PPE	21.608040201005	0.237031979108619	3
1	2018-12-20.1	PPE	22.1105527638191	0.257643307763442	3
1	2018-12-20.1	PPE	22.6130653266332	0.277951831666358	3
1	2018-12-20.1	PPE	23.1155778894472	0.298394051536557	3
1	2018-12-20.1	PPE	23.6180904522613	0.314004132933152	3
1	2018-12-20.1	PPE	24.1206030150754	0.324352360948506	3
1	2018-12-20.1	PPE	24.6231155778894	0.33328609070965	3
1	2018-12-20.1	PPE	25.1256281407035	0.342947732130186	3
1	2018-12-20.1	PPE	25.6281407035176	0.352399630942953	3
1	2018-12-20.1	PPE	26.1306532663317	0.360817075776057	3
1	2018-12-20.1	PPE	26.6331658291457	0.368246356826551	3
1	2018-12-20.1	PPE	27.1356783919598	0.376131816102872	3
1	2018-12-20.1	PPE	27.6381909547739	0.387371012529143	3
1	2018-12-20.1	PPE	28.1407035175879	0.395281623882218	3
1	2018-12-20.1	PPE	28.643216080402	0.394008266813938	3
1	2018-12-20.1	PPE	29.1457286432161	0.389635383890814	3
1	2018-12-20.1	PPE	29.6482412060301	0.385187140409602	3
1	2018-12-20.1	PPE	30.1507537688442	0.38030062748055	3
1	2018-12-20.1	PPE	30.6532663316583	0.374641019388917	3
1	2018-12-20.1	PPE	31.1557788944724	0.3680691059062	3
1	2018-12-20.1	PPE	31.6582914572864	0.360264455658853	3
1	2018-12-20.1	PPE	32.1608040201005	0.350598442875264	3
1	2018-12-20.1	PPE	32.6633165829146	0.338809623566251	3
1	2018-12-20.1	PPE	33.1658291457286	0.325661486873949	3
1	2018-12-20.1	PPE	33.6683417085427	0.310652544718893	3
1	2018-12-20.1	PPE	34.1708542713568	0.29440698479328	3
1	2018-12-20.1	PPE	34.6733668341709	0.277177854469315	3
1	2018-12-20.1	PPE	35.1758793969849	0.258480379308381	3
1	2018-12-20.1	PPE	35.678391959799	0.237767404990177	3
1	2018-12-20.1	PPE	36.1809045226131	0.215029600691438	3
1	2018-12-20.1	PPE	36.6834170854271	0.191088692921031	3
1	2018-12-20.1	PPE	37.1859296482412	0.165548683705988	3
1	2018-12-20.1	PPE	37.6884422110553	0.139795141268113	3
1	2018-12-20.1	PPE	38.1909547738693	0.115164627245444	3
1	2018-12-20.1	PPE	38.6934673366834	0.0896481383016184	3
1	2018-12-20.1	PPE	39.1959798994975	0.0607771177119806	3
1	2018-12-20.1	PPE	39.6984924623116	0.0289393482613584	3
1	2018-12-20.1	PPE	40.2010050251256	-0.00510030389173845	3
1	2018-12-20.1	PPE	40.7035175879397	-0.0418329555903249	3
1	2018-12-20.1	PPE	41.2060301507538	-0.0803495142229871	3
1	2018-12-20.1	PPE	41.7085427135678	-0.119993934681458	3
1	2018-12-20.1	PPE	42.2110552763819	-0.161690470401046	3
1	2018-12-20.1	PPE	42.713567839196	-0.207253796546933	3
1	2018-12-20.1	PPE	43.21608040201	-0.256047982968347	3
1	2018-12-20.1	PPE	43.7185929648241	-0.303673586400802	3
1	2018-12-20.1	PPE	44.2211055276382	-0.354584173015934	3
1	2018-12-20.1	PPE	44.7236180904523	-0.38778837072675	3
1	2018-12-20.1	PPE	45.2261306532663	-0.402794656840775	3
1	2018-12-20.1	PPE	45.7286432160804	-0.411186923104708	3
1	2018-12-20.1	PPE	46.2311557788945	-0.41145745037436	3
1	2018-12-20.1	PPE	46.7336683417085	-0.410113052967274	3
1	2018-12-20.1	PPE	47.2361809045226	-0.406654139565396	3
1	2018-12-20.1	PPE	47.7386934673367	-0.390681328492714	3
1	2018-12-20.1	PPE	48.2412060301508	-0.368793451314892	3
1	2018-12-20.1	PPE	48.7437185929648	-0.343891473997614	3
1	2018-12-20.1	PPE	49.2462311557789	-0.313981937107521	3
1	2018-12-20.1	PPE	49.748743718593	-0.280250156316071	3
1	2018-12-20.1	PPE	50.251256281407	-0.242083985541926	3
1	2018-12-20.1	PPE	50.7537688442211	-0.20937523793025	3
1	2018-12-20.1	PPE	51.2562814070352	-0.182664582264337	3
1	2018-12-20.1	PPE	51.7587939698492	-0.157281459609528	3
1	2018-12-20.1	PPE	52.2613065326633	-0.129919497102998	3
1	2018-12-20.1	PPE	52.7638190954774	-0.10440642122787	3
1	2018-12-20.1	PPE	53.2663316582915	-0.0843439029912198	3
1	2018-12-20.1	PPE	53.7688442211055	-0.0671979772524314	3
1	2018-12-20.1	PPE	54.2713567839196	-0.0623150788203393	3
1	2018-12-20.1	PPE	54.7738693467337	-0.0621525598080514	3
1	2018-12-20.1	PPE	55.2763819095477	-0.0619287604924098	3
1	2018-12-20.1	PPE	55.7788944723618	-0.052329892526497	3
1	2018-12-20.1	PPE	56.2814070351759	-0.0381056511273329	3
1	2018-12-20.1	PPE	56.78391959799	-0.038286005512089	3
1	2018-12-20.1	PPE	57.286432160804	-0.0459746918728331	3
1	2018-12-20.1	PPE	57.7889447236181	-0.0528465019193646	3
1	2018-12-20.1	PPE	58.2914572864322	-0.059098272095927	3
1	2018-12-20.1	PPE	58.7939698492462	-0.0624961085299197	3
1	2018-12-20.1	PPE	59.2964824120603	-0.0597663916147421	3
1	2018-12-20.1	PPE	59.7989949748744	-0.0545174697696098	3
1	2018-12-20.1	PPE	60.3015075376884	-0.0513099617760448	3
1	2018-12-20.1	PPE	60.8040201005025	-0.0488519671879907	3
1	2018-12-20.1	PPE	61.3065326633166	-0.0481973841961003	3
1	2018-12-20.1	PPE	61.8090452261307	-0.0493134368570798	3
1	2018-12-20.1	PPE	62.3115577889447	-0.0509102605866577	3
1	2018-12-20.1	PPE	62.8140703517588	-0.0522304471055178	3
1	2018-12-20.1	PPE	63.3165829145729	-0.0537784595492054	3
1	2018-12-20.1	PPE	63.8190954773869	-0.0561625043175459	3
1	2018-12-20.1	PPE	64.321608040201	-0.0600656872262381	3
1	2018-12-20.1	PPE	64.8241206030151	-0.0664632045297906	3
1	2018-12-20.1	PPE	65.3266331658292	-0.0816143157591849	3
1	2018-12-20.1	PPE	65.8291457286432	-0.102311596361932	3
1	2018-12-20.1	PPE	66.3316582914573	-0.125980982904514	3
1	2018-12-20.1	PPE	66.8341708542714	-0.154056521793411	3
1	2018-12-20.1	PPE	67.3366834170854	-0.183020256979211	3
1	2018-12-20.1	PPE	67.8391959798995	-0.213629872605588	3
1	2018-12-20.1	PPE	68.3417085427136	-0.245177245540538	3
1	2018-12-20.1	PPE	68.8442211055276	-0.277998229108847	3
1	2018-12-20.1	PPE	69.3467336683417	-0.310773309998964	3
1	2018-12-20.1	PPE	69.8492462311558	-0.342722408902608	3
1	2018-12-20.1	PPE	70.3517587939699	-0.373586798690364	3
1	2018-12-20.1	PPE	70.8542713567839	-0.401687544900701	3
1	2018-12-20.1	PPE	71.356783919598	-0.428360674295044	3
1	2018-12-20.1	PPE	71.8592964824121	-0.446292832959284	3
1	2018-12-20.1	PPE	72.3618090452261	-0.456300591585587	3
1	2018-12-20.1	PPE	72.8643216080402	-0.464512922246504	3
1	2018-12-20.1	PPE	73.3668341708543	-0.474150337767313	3
1	2018-12-20.1	PPE	73.8693467336683	-0.483408730684879	3
1	2018-12-20.1	PPE	74.3718592964824	-0.489996929649299	3
1	2018-12-20.1	PPE	74.8743718592965	-0.495428221802917	3
1	2018-12-20.1	PPE	75.3768844221105	-0.497256472895523	3
1	2018-12-20.1	PPE	75.8793969849246	-0.495047437586979	3
1	2018-12-20.1	PPE	76.3819095477387	-0.492813195700354	3
1	2018-12-20.1	PPE	76.8844221105528	-0.49412593454411	3
1	2018-12-20.1	PPE	77.3869346733668	-0.4984291003498	3
1	2018-12-20.1	PPE	77.8894472361809	-0.504461624503142	3
1	2018-12-20.1	PPE	78.391959798995	-0.514812746543456	3
1	2018-12-20.1	PPE	78.8944723618091	-0.527913751865345	3
1	2018-12-20.1	PPE	79.3969849246231	-0.54538105243044	3
1	2018-12-20.1	PPE	79.8994974874372	-0.565489520500854	3
1	2018-12-20.1	PPE	80.4020100502513	-0.585797247587777	3
1	2018-12-20.1	PPE	80.9045226130653	-0.606590741034957	3
1	2018-12-20.1	PPE	81.4070351758794	-0.624331190746765	3
1	2018-12-20.1	PPE	81.9095477386935	-0.639822004710135	3
1	2018-12-20.1	PPE	82.4120603015075	-0.652945164749513	3
1	2018-12-20.1	PPE	82.9145728643216	-0.663627137625451	3
1	2018-12-20.1	PPE	83.4170854271357	-0.673137843832885	3
1	2018-12-20.1	PPE	83.9195979899498	-0.683066860603187	3
1	2018-12-20.1	PPE	84.4221105527638	-0.692482181251537	3
1	2018-12-20.1	PPE	84.9246231155779	-0.69837021674583	3
1	2018-12-20.1	PPE	85.427135678392	-0.70267414806276	3
1	2018-12-20.1	PPE	85.929648241206	-0.704298658046918	3
1	2018-12-20.1	PPE	86.4321608040201	-0.703581060666337	3
1	2018-12-20.1	PPE	86.9346733668342	-0.701897462410131	3
1	2018-12-20.1	PPE	87.4371859296482	-0.697385980886309	3
1	2018-12-20.1	PPE	87.9396984924623	-0.687156835840118	3
1	2018-12-20.1	PPE	88.4422110552764	-0.674737880882679	3
1	2018-12-20.1	PPE	88.9447236180904	-0.658224319883057	3
1	2018-12-20.1	PPE	89.4472361809045	-0.637898881252088	3
1	2018-12-20.1	PPE	89.9497487437186	-0.612010198327544	3
1	2018-12-20.1	PPE	90.4522613065327	-0.581374757783143	3
1	2018-12-20.1	PPE	90.9547738693467	-0.547853544120586	3
1	2018-12-20.1	PPE	91.4572864321608	-0.510797562075764	3
1	2018-12-20.1	PPE	91.9597989949749	-0.475115755789098	3
1	2018-12-20.1	PPE	92.462311557789	-0.440635945912141	3
1	2018-12-20.1	PPE	92.964824120603	-0.40766690321767	3
1	2018-12-20.1	PPE	93.4673366834171	-0.376300263318093	3
1	2018-12-20.1	PPE	93.9698492462311	-0.34672917368259	3
1	2018-12-20.1	PPE	94.4723618090452	-0.319590423108771	3
1	2018-12-20.1	PPE	94.9748743718593	-0.294430009004173	3
1	2018-12-20.1	PPE	95.4773869346734	-0.271490438000539	3
1	2018-12-20.1	PPE	95.9798994974874	-0.250668118140865	3
1	2018-12-20.1	PPE	96.4824120603015	-0.231009238890964	3
1	2018-12-20.1	PPE	96.9849246231156	-0.212125990953684	3
1	2018-12-20.1	PPE	97.4874371859297	-0.193997914891428	3
1	2018-12-20.1	PPE	97.9899497487437	-0.176419420725507	3
1	2018-12-20.1	PPE	98.4924623115578	-0.159373844644012	3
1	2018-12-20.1	PPE	98.9949748743719	-0.141957722048499	3
1	2018-12-20.1	PPE	99.4974874371859	-0.124008441356497	3
1	2018-12-20.1	PPE	100	-0.106084504966403	3
1	2018-12-20.1	PPE	0	-0.467105448169566	4
1	2018-12-20.1	PPE	0.50251256281407	-0.486529975564153	4
1	2018-12-20.1	PPE	1.00502512562814	-0.505053112221119	4
1	2018-12-20.1	PPE	1.50753768844221	-0.522399285246518	4
1	2018-12-20.1	PPE	2.01005025125628	-0.538292921746407	4
1	2018-12-20.1	PPE	2.51256281407035	-0.552458448826841	4
1	2018-12-20.1	PPE	3.01507537688442	-0.565426342340065	4
1	2018-12-20.1	PPE	3.51758793969849	-0.57694774013695	4
1	2018-12-20.1	PPE	4.02010050251256	-0.585120088371424	4
1	2018-12-20.1	PPE	4.52261306532663	-0.5915029441495	4
1	2018-12-20.1	PPE	5.0251256281407	-0.595708502042935	4
1	2018-12-20.1	PPE	5.52763819095477	-0.597582835829285	4
1	2018-12-20.1	PPE	6.03015075376884	-0.598821124377488	4
1	2018-12-20.1	PPE	6.53266331658291	-0.599103144389525	4
1	2018-12-20.1	PPE	7.03517587939699	-0.598096667497606	4
1	2018-12-20.1	PPE	7.53768844221106	-0.596133693795581	4
1	2018-12-20.1	PPE	8.04020100502512	-0.592552466210253	4
1	2018-12-20.1	PPE	8.5427135678392	-0.585471590498954	4
1	2018-12-20.1	PPE	9.04522613065327	-0.577274385593169	4
1	2018-12-20.1	PPE	9.54773869346734	-0.567875508101018	4
1	2018-12-20.1	PPE	10.0502512562814	-0.557259666228226	4
1	2018-12-20.1	PPE	10.5527638190955	-0.546162759285931	4
1	2018-12-20.1	PPE	11.0552763819095	-0.534115593993137	4
1	2018-12-20.1	PPE	11.5577889447236	-0.523408058298779	4
1	2018-12-20.1	PPE	12.0603015075377	-0.513599432003402	4
1	2018-12-20.1	PPE	12.5628140703518	-0.505681004298777	4
1	2018-12-20.1	PPE	13.0653266331658	-0.502734085508293	4
1	2018-12-20.1	PPE	13.5678391959799	-0.501278246887932	4
1	2018-12-20.1	PPE	14.070351758794	-0.500681668127021	4
1	2018-12-20.1	PPE	14.572864321608	-0.506333580294036	4
1	2018-12-20.1	PPE	15.0753768844221	-0.516503830871593	4
1	2018-12-20.1	PPE	15.5778894472362	-0.517973272348894	4
1	2018-12-20.1	PPE	16.0804020100502	-0.506253429646481	4
1	2018-12-20.1	PPE	16.5829145728643	-0.490208104237357	4
1	2018-12-20.1	PPE	17.0854271356784	-0.476338971336354	4
1	2018-12-20.1	PPE	17.5879396984925	-0.461098732026096	4
1	2018-12-20.1	PPE	18.0904522613065	-0.441334790791141	4
1	2018-12-20.1	PPE	18.5929648241206	-0.412150504567247	4
1	2018-12-20.1	PPE	19.0954773869347	-0.379371632962436	4
1	2018-12-20.1	PPE	19.5979899497487	-0.349096226336437	4
1	2018-12-20.1	PPE	20.1005025125628	-0.319081205253647	4
1	2018-12-20.1	PPE	20.6030150753769	-0.289638002464357	4
1	2018-12-20.1	PPE	21.105527638191	-0.260350135584634	4
1	2018-12-20.1	PPE	21.608040201005	-0.232215083523486	4
1	2018-12-20.1	PPE	22.1105527638191	-0.206434988428594	4
1	2018-12-20.1	PPE	22.6130653266332	-0.182313110542093	4
1	2018-12-20.1	PPE	23.1155778894472	-0.160885151638172	4
1	2018-12-20.1	PPE	23.6180904522613	-0.141522660038608	4
1	2018-12-20.1	PPE	24.1206030150754	-0.124700530698537	4
1	2018-12-20.1	PPE	24.6231155778894	-0.112152373254056	4
1	2018-12-20.1	PPE	25.1256281407035	-0.102446824859502	4
1	2018-12-20.1	PPE	25.6281407035176	-0.0938343108264653	4
1	2018-12-20.1	PPE	26.1306532663317	-0.0856136107130249	4
1	2018-12-20.1	PPE	26.6331658291457	-0.0780167739178152	4
1	2018-12-20.1	PPE	27.1356783919598	-0.0707571191650013	4
1	2018-12-20.1	PPE	27.6381909547739	-0.0637177418738552	4
1	2018-12-20.1	PPE	28.1407035175879	-0.0573374916798582	4
1	2018-12-20.1	PPE	28.643216080402	-0.0521914524064053	4
1	2018-12-20.1	PPE	29.1457286432161	-0.0475904267669361	4
1	2018-12-20.1	PPE	29.6482412060301	-0.0419447795645396	4
1	2018-12-20.1	PPE	30.1507537688442	-0.0353275128074032	4
1	2018-12-20.1	PPE	30.6532663316583	-0.0263777252804579	4
1	2018-12-20.1	PPE	31.1557788944724	-0.00870760495085299	4
1	2018-12-20.1	PPE	31.6582914572864	0.0191218623572521	4
1	2018-12-20.1	PPE	32.1608040201005	0.0397848137124448	4
1	2018-12-20.1	PPE	32.6633165829146	0.0531068870858651	4
1	2018-12-20.1	PPE	33.1658291457286	0.0632024236696259	4
1	2018-12-20.1	PPE	33.6683417085427	0.0704640121298689	4
1	2018-12-20.1	PPE	34.1708542713568	0.0762819593353106	4
1	2018-12-20.1	PPE	34.6733668341709	0.0792960685281578	4
1	2018-12-20.1	PPE	35.1758793969849	0.0806029855128846	4
1	2018-12-20.1	PPE	35.678391959799	0.081344791229476	4
1	2018-12-20.1	PPE	36.1809045226131	0.0814229178370491	4
1	2018-12-20.1	PPE	36.6834170854271	0.0813845343379808	4
1	2018-12-20.1	PPE	37.1859296482412	0.0813096817969367	4
1	2018-12-20.1	PPE	37.6884422110553	0.0766470068251422	4
1	2018-12-20.1	PPE	38.1909547738693	0.0665730626312961	4
1	2018-12-20.1	PPE	38.6934673366834	0.0555760120273857	4
1	2018-12-20.1	PPE	39.1959798994975	0.0419996676837986	4
1	2018-12-20.1	PPE	39.6984924623116	0.024941463533406	4
1	2018-12-20.1	PPE	40.2010050251256	0.00203946739139459	4
1	2018-12-20.1	PPE	40.7035175879397	-0.0272384268653366	4
1	2018-12-20.1	PPE	41.2060301507538	-0.0591065656329013	4
1	2018-12-20.1	PPE	41.7085427135678	-0.0947827952442807	4
1	2018-12-20.1	PPE	42.2110552763819	-0.13358392561929	4
1	2018-12-20.1	PPE	42.713567839196	-0.17513351073714	4
1	2018-12-20.1	PPE	43.21608040201	-0.219700790318764	4
1	2018-12-20.1	PPE	43.7185929648241	-0.264338408526988	4
1	2018-12-20.1	PPE	44.2211055276382	-0.311270210461949	4
1	2018-12-20.1	PPE	44.7236180904523	-0.354418038189944	4
1	2018-12-20.1	PPE	45.2261306532663	-0.38920264958533	4
1	2018-12-20.1	PPE	45.7286432160804	-0.419660258451445	4
1	2018-12-20.1	PPE	46.2311557788945	-0.436270801396666	4
1	2018-12-20.1	PPE	46.7336683417085	-0.444324220398399	4
1	2018-12-20.1	PPE	47.2361809045226	-0.44890425678324	4
1	2018-12-20.1	PPE	47.7386934673367	-0.446733766413552	4
1	2018-12-20.1	PPE	48.2412060301508	-0.434398190572316	4
1	2018-12-20.1	PPE	48.7437185929648	-0.419404688044389	4
1	2018-12-20.1	PPE	49.2462311557789	-0.403195163403627	4
1	2018-12-20.1	PPE	49.748743718593	-0.384928526820295	4
1	2018-12-20.1	PPE	50.251256281407	-0.367423758914857	4
1	2018-12-20.1	PPE	50.7537688442211	-0.350022232053884	4
1	2018-12-20.1	PPE	51.2562814070352	-0.333656617675245	4
1	2018-12-20.1	PPE	51.7587939698492	-0.31885336308677	4
1	2018-12-20.1	PPE	52.2613065326633	-0.305143871394786	4
1	2018-12-20.1	PPE	34.6733668341709	0.088037748723559	6
1	2018-12-20.1	PPE	35.1758793969849	0.0889124152530419	6
1	2018-12-20.1	PPE	35.678391959799	0.0900401005827757	6
1	2018-12-20.1	PPE	36.1809045226131	0.0897447316099288	6
1	2018-12-20.1	PPE	36.6834170854271	0.0871014265980815	6
1	2018-12-20.1	PPE	37.1859296482412	0.0831084513124754	6
1	2018-12-20.1	PPE	37.6884422110553	0.0760481590209928	6
1	2018-12-20.1	PPE	38.1909547738693	0.0652773234402406	6
1	2018-12-20.1	PPE	38.6934673366834	0.0528972390950026	6
1	2018-12-20.1	PPE	39.1959798994975	0.0375709472432152	6
1	2018-12-20.1	PPE	39.6984924623116	0.0188775906755098	6
1	2018-12-20.1	PPE	40.2010050251256	-0.00613024041273305	6
1	2018-12-20.1	PPE	40.7035175879397	-0.0363128206094259	6
1	2018-12-20.1	PPE	41.2060301507538	-0.0631805914450201	6
1	2018-12-20.1	PPE	41.7085427135678	-0.085349070366464	6
1	2018-12-20.1	PPE	42.2110552763819	-0.109901715264479	6
1	2018-12-20.1	PPE	42.713567839196	-0.14252118439702	6
1	2018-12-20.1	PPE	43.21608040201	-0.183669029888539	6
1	2018-12-20.1	PPE	43.7185929648241	-0.236142902567408	6
1	2018-12-20.1	PPE	44.2211055276382	-0.318932591754791	6
1	2018-12-20.1	PPE	83.9195979899498	-0.598359493137335	5
1	2018-12-20.1	PPE	84.4221105527638	-0.601163462426885	5
1	2018-12-20.1	PPE	84.9246231155779	-0.601867762907782	5
1	2018-12-20.1	PPE	85.427135678392	-0.592380767342624	5
1	2018-12-20.1	PPE	85.929648241206	-0.57635261957324	5
1	2018-12-20.1	PPE	86.4321608040201	-0.558584853421997	5
1	2018-12-20.1	PPE	86.9346733668342	-0.53550191872476	5
1	2018-12-20.1	PPE	87.4371859296482	-0.509350883191319	5
1	2018-12-20.1	PPE	87.9396984924623	-0.477270489285879	5
1	2018-12-20.1	PPE	88.4422110552764	-0.444446150593274	5
1	2018-12-20.1	PPE	88.9447236180904	-0.419056198539823	5
1	2018-12-20.1	PPE	89.4472361809045	-0.39792282955672	5
1	2018-12-20.1	PPE	89.9497487437186	-0.37300669691648	5
1	2018-12-20.1	PPE	90.4522613065327	-0.339078560289802	5
1	2018-12-20.1	PPE	90.9547738693467	-0.301750653018349	5
1	2018-12-20.1	PPE	91.4572864321608	-0.267274065804632	5
1	2018-12-20.1	PPE	91.9597989949749	-0.233911093518528	5
1	2018-12-20.1	PPE	92.462311557789	-0.201460302496266	5
1	2018-12-20.1	PPE	92.964824120603	-0.170013844493249	5
1	2018-12-20.1	PPE	93.4673366834171	-0.139350288764754	5
1	2018-12-20.1	PPE	93.9698492462311	-0.108508485245594	5
1	2018-12-20.1	PPE	94.4723618090452	-0.0771903025470975	5
1	2018-12-20.1	PPE	94.9748743718593	-0.0512939706911613	5
1	2018-12-20.1	PPE	95.4773869346734	-0.0319305453035787	5
1	2018-12-20.1	PPE	95.9798994974874	-0.015686482531282	5
1	2018-12-20.1	PPE	96.4824120603015	-0.000604632966935031	5
1	2018-12-20.1	PPE	96.9849246231156	0.0137040088117194	5
1	2018-12-20.1	PPE	97.4874371859297	0.0239176723077284	5
1	2018-12-20.1	PPE	97.9899497487437	0.0302553726742838	5
1	2018-12-20.1	PPE	37.6884422110553	0.32879297554013	5
1	2018-12-20.1	PPE	38.1909547738693	0.320584258469231	5
1	2018-12-20.1	PPE	38.6934673366834	0.304221002860516	5
1	2018-12-20.1	PPE	39.1959798994975	0.281583019338919	5
1	2018-12-20.1	PPE	39.6984924623116	0.247976701043309	5
1	2018-12-20.1	PPE	40.2010050251256	0.20280922873094	5
1	2018-12-20.1	PPE	40.7035175879397	0.159422359651401	5
1	2018-12-20.1	PPE	41.2060301507538	0.117675009140173	5
1	2018-12-20.1	PPE	41.7085427135678	0.0740682826747417	5
1	2018-12-20.1	PPE	42.2110552763819	0.0267892557287082	5
1	2018-12-20.1	PPE	42.713567839196	-0.0233229452445535	5
1	2018-12-20.1	PPE	43.21608040201	-0.0748640914599149	5
1	2018-12-20.1	PPE	43.7185929648241	-0.129584669650125	5
1	2018-12-20.1	PPE	44.2211055276382	-0.181808012643111	5
1	2018-12-20.1	PPE	44.7236180904523	-0.229339250749945	5
1	2018-12-20.1	PPE	45.2261306532663	-0.272772398441857	5
1	2018-12-20.1	PPE	45.7286432160804	-0.302962862759047	5
1	2018-12-20.1	PPE	46.2311557788945	-0.327214160917502	5
1	2018-12-20.1	PPE	46.7336683417085	-0.340708852430569	5
1	2018-12-20.1	PPE	47.2361809045226	-0.338169396937009	5
1	2018-12-20.1	PPE	47.7386934673367	-0.329022130050236	5
1	2018-12-20.1	PPE	48.2412060301508	-0.319058973774112	5
1	2018-12-20.1	PPE	48.7437185929648	-0.30810139291647	5
1	2018-12-20.1	PPE	49.2462311557789	-0.295535090825338	5
1	2018-12-20.1	PPE	49.748743718593	-0.281722114063184	5
1	2018-12-20.1	PPE	50.251256281407	-0.266139142969676	5
1	2018-12-20.1	PPE	50.7537688442211	-0.248267873069625	5
1	2018-12-20.1	PPE	51.2562814070352	-0.22585846693837	5
1	2018-12-20.1	PPE	51.7587939698492	-0.202959740079732	5
1	2018-12-20.1	PPE	52.2613065326633	-0.183729711634121	5
1	2018-12-20.1	PPE	52.7638190954774	-0.166338456118856	5
1	2018-12-20.1	PPE	53.2663316582915	-0.151497074608595	5
1	2018-12-20.1	PPE	53.7688442211055	-0.138078641183098	5
1	2018-12-20.1	PPE	54.2713567839196	-0.127416156242411	5
1	2018-12-20.1	PPE	54.7738693467337	-0.121151579900537	5
1	2018-12-20.1	PPE	55.2763819095477	-0.116810869287062	5
1	2018-12-20.1	PPE	55.7788944723618	-0.113092545923839	5
1	2018-12-20.1	PPE	56.2814070351759	-0.108979159248419	5
1	2018-12-20.1	PPE	56.78391959799	-0.106101142755097	5
1	2018-12-20.1	PPE	57.286432160804	-0.106670359464048	5
1	2018-12-20.1	PPE	57.7889447236181	-0.109590173268178	5
1	2018-12-20.1	PPE	58.2914572864322	-0.111254568381274	5
1	2018-12-20.1	PPE	58.7939698492462	-0.111533184671721	5
1	2018-12-20.1	PPE	59.2964824120603	-0.111677057022317	5
1	2018-12-20.1	PPE	59.7989949748744	-0.110421450704564	5
1	2018-12-20.1	PPE	60.3015075376884	-0.104797394635982	5
1	2018-12-20.1	PPE	60.8040201005025	-0.0987580877055781	5
1	2018-12-20.1	PPE	61.3065326633166	-0.0923474723752311	5
1	2018-12-20.1	PPE	61.8090452261307	-0.0870959457302737	5
1	2018-12-20.1	PPE	62.3115577889447	-0.0875588359830109	5
1	2018-12-20.1	PPE	62.8140703517588	-0.0940154139692132	5
1	2018-12-20.1	PPE	63.3165829145729	-0.103787060773485	5
1	2018-12-20.1	PPE	63.8190954773869	-0.123291288190065	5
1	2018-12-20.1	PPE	64.321608040201	-0.150999675362708	5
1	2018-12-20.1	PPE	64.8241206030151	-0.177421882957966	5
1	2018-12-20.1	PPE	65.3266331658292	-0.205087239221478	5
1	2018-12-20.1	PPE	65.8291457286432	-0.229149365160634	5
1	2018-12-20.1	PPE	66.3316582914573	-0.246219607194337	5
1	2018-12-20.1	PPE	66.8341708542714	-0.261511548714293	5
1	2018-12-20.1	PPE	67.3366834170854	-0.281273452138597	5
1	2018-12-20.1	PPE	67.8391959798995	-0.306231960964084	5
1	2018-12-20.1	PPE	68.3417085427136	-0.33206215830101	5
1	2018-12-20.1	PPE	68.8442211055276	-0.355982925366462	5
1	2018-12-20.1	PPE	69.3467336683417	-0.38036238630333	5
1	2018-12-20.1	PPE	69.8492462311558	-0.409322242321154	5
1	2018-12-20.1	PPE	70.3517587939699	-0.44594530097422	5
1	2018-12-20.1	PPE	70.8542713567839	-0.475574172631067	5
1	2018-12-20.1	PPE	71.356783919598	-0.490878580479856	5
1	2018-12-20.1	PPE	71.8592964824121	-0.502437623583317	5
1	2018-12-20.1	PPE	72.3618090452261	-0.51780520929254	5
1	2018-12-20.1	PPE	72.8643216080402	-0.539373867042201	5
1	2018-12-20.1	PPE	73.3668341708543	-0.555987665451493	5
1	2018-12-20.1	PPE	73.8693467336683	-0.562353563938757	5
1	2018-12-20.1	PPE	74.3718592964824	-0.566578244737518	5
1	2018-12-20.1	PPE	74.8743718592965	-0.572814035528194	5
1	2018-12-20.1	PPE	75.3768844221105	-0.583060468866858	5
1	2018-12-20.1	PPE	75.8793969849246	-0.590542407412975	5
1	2018-12-20.1	PPE	76.3819095477387	-0.592301862774204	5
1	2018-12-20.1	PPE	76.8844221105528	-0.593309000433278	5
1	2018-12-20.1	PPE	77.3869346733668	-0.593188435770685	5
1	2018-12-20.1	PPE	77.8894472361809	-0.58993789690175	5
1	2018-12-20.1	PPE	78.391959798995	-0.587089991769731	5
1	2018-12-20.1	PPE	78.8944723618091	-0.589109513000992	5
1	2018-12-20.1	PPE	79.3969849246231	-0.594961181894001	5
1	2018-12-20.1	PPE	79.8994974874372	-0.60063407583149	5
1	2018-12-20.1	PPE	80.4020100502513	-0.606696304171876	5
1	2018-12-20.1	PPE	80.9045226130653	-0.611451541588984	5
1	2018-12-20.1	PPE	81.4070351758794	-0.613476542787074	5
1	2018-12-20.1	PPE	81.9095477386935	-0.614811678362304	5
1	2018-12-20.1	PPE	82.4120603015075	-0.614599644945794	5
1	2018-12-20.1	PPE	82.9145728643216	-0.606163617583119	5
1	2018-12-20.1	PPE	83.4170854271357	-0.59781238879896	5
1	2018-12-20.1	PPE	3.51758793969849	-0.0218366841342191	6
1	2018-12-20.1	PPE	4.02010050251256	-0.0323402896778591	6
1	2018-12-20.1	PPE	4.52261306532663	-0.0429449407521501	6
1	2018-12-20.1	PPE	5.0251256281407	-0.0521455218776933	6
1	2018-12-20.1	PPE	5.52763819095477	-0.058979814377721	6
1	2018-12-20.1	PPE	6.03015075376884	-0.0645699764488737	6
1	2018-12-20.1	PPE	6.53266331658291	-0.068770922814724	6
1	2018-12-20.1	PPE	7.03517587939699	-0.0717376002813888	6
1	2018-12-20.1	PPE	7.53768844221106	-0.0743878655370741	6
1	2018-12-20.1	PPE	8.04020100502512	-0.0779617162510613	6
1	2018-12-20.1	PPE	8.5427135678392	-0.0821063814249781	6
1	2018-12-20.1	PPE	9.04522613065327	-0.0835555295919652	6
1	2018-12-20.1	PPE	9.54773869346734	-0.0742967831240552	6
1	2018-12-20.1	PPE	10.0502512562814	-0.059645606756197	6
1	2018-12-20.1	PPE	10.5527638190955	-0.0488467590865289	6
1	2018-12-20.1	PPE	11.0552763819095	-0.0389977352693351	6
1	2018-12-20.1	PPE	11.5577889447236	-0.0333384736020483	6
1	2018-12-20.1	PPE	12.0603015075377	-0.0314349474440085	6
1	2018-12-20.1	PPE	12.5628140703518	-0.0302531974074394	6
1	2018-12-20.1	PPE	13.0653266331658	-0.0294090154828578	6
1	2018-12-20.1	PPE	13.5678391959799	-0.028691487601919	6
1	2018-12-20.1	PPE	14.070351758794	-0.028356032893423	6
1	2018-12-20.1	PPE	14.572864321608	-0.0297543280813271	6
1	2018-12-20.1	PPE	15.0753768844221	-0.0332805919643777	6
1	2018-12-20.1	PPE	15.5778894472362	-0.0378537621511652	6
1	2018-12-20.1	PPE	16.0804020100502	-0.0459207724510606	6
1	2018-12-20.1	PPE	16.5829145728643	-0.0515740787489755	6
1	2018-12-20.1	PPE	17.0854271356784	-0.0494288653032477	6
1	2018-12-20.1	PPE	17.5879396984925	-0.0435278808390022	6
1	2018-12-20.1	PPE	98.4924623115578	0.0348041416187113	5
1	2018-12-20.1	PPE	98.9949748743719	0.0376866945583332	5
1	2018-12-20.1	PPE	99.4974874371859	0.039928598920234	5
1	2018-12-20.1	PPE	100	0.0408775247456787	5
1	2018-12-20.1	PPE	0	0.0620021254486317	6
1	2018-12-20.1	PPE	0.50251256281407	0.0489764728323755	6
1	2018-12-20.1	PPE	1.00502512562814	0.0362776976400696	6
1	2018-12-20.1	PPE	1.50753768844221	0.0239238475739961	6
1	2018-12-20.1	PPE	2.01005025125628	0.0119329703364367	6
1	2018-12-20.1	PPE	2.51256281407035	0.000323113629673593	6
1	2018-12-20.1	PPE	3.01507537688442	-0.0109377590981928	6
1	2018-12-20.1	PPE	23.6180904522613	0.0976726518955423	6
1	2018-12-20.1	PPE	24.1206030150754	0.103444026329308	6
1	2018-12-20.1	PPE	24.6231155778894	0.108011243948107	6
1	2018-12-20.1	PPE	25.1256281407035	0.112118796270524	6
1	2018-12-20.1	PPE	25.6281407035176	0.114078134052368	6
1	2018-12-20.1	PPE	26.1306532663317	0.114179973229671	6
1	2018-12-20.1	PPE	26.6331658291457	0.11423318041737	6
1	2018-12-20.1	PPE	27.1356783919598	0.113891377022014	6
1	2018-12-20.1	PPE	27.6381909547739	0.111443694409311	6
1	2018-12-20.1	PPE	28.1407035175879	0.109504422426131	6
1	2018-12-20.1	PPE	28.643216080402	0.109574893546217	6
1	2018-12-20.1	PPE	29.1457286432161	0.109790976564821	6
1	2018-12-20.1	PPE	29.6482412060301	0.109840663241236	6
1	2018-12-20.1	PPE	30.1507537688442	0.109634517838337	6
1	2018-12-20.1	PPE	30.6532663316583	0.10944221178008	6
1	2018-12-20.1	PPE	31.1557788944724	0.109785723705598	6
1	2018-12-20.1	PPE	31.6582914572864	0.110892895250562	6
1	2018-12-20.1	PPE	32.1608040201005	0.112047068813851	6
1	2018-12-20.1	PPE	32.6633165829146	0.113454554607461	6
1	2018-12-20.1	PPE	33.1658291457286	0.114530029388482	6
1	2018-12-20.1	PPE	33.6683417085427	0.110124151424528	6
1	2018-12-20.1	PPE	34.1708542713568	0.0954006313332491	6
1	2018-12-20.1	PPE	21.105527638191	0.0267524841800475	6
1	2018-12-20.1	PPE	21.608040201005	0.0472435749900194	6
1	2018-12-20.1	PPE	22.1105527638191	0.064021985276129	6
1	2018-12-20.1	PPE	22.6130653266332	0.0790178288711845	6
1	2018-12-20.1	PPE	23.1155778894472	0.0901122417420311	6
1	2018-12-20.1	PPE	19.0954773869347	-0.0336660050923657	6
1	2018-12-20.1	PPE	19.5979899497487	-0.0259372438822587	6
1	2018-12-20.1	PPE	18.0904522613065	-0.0390062708037298	6
1	2018-12-20.1	PPE	18.5929648241206	-0.0365906807058682	6
1	2018-12-20.1	PPE	20.1005025125628	-0.0104686061054491	6
1	2018-12-20.1	PPE	20.6030150753769	0.00677862980186409	6
2	2018-07-06.1	PPE	94.4723618090452	0.474840552881701	11
2	2018-07-06.1	PPE	93.9698492462311	0.437667208750646	11
2	2018-07-06.1	PPE	0.50251256281407	0.764639200722799	12
2	2018-07-06.1	PPE	94.9748743718593	0.512404843350979	11
2	2018-07-06.1	PPE	95.4773869346734	0.548569041351834	11
2	2018-07-06.1	PPE	95.9798994974874	0.583807872026883	11
2	2018-07-06.1	PPE	96.4824120603015	0.616062351647077	11
2	2018-07-06.1	PPE	96.9849246231156	0.645980530868552	11
2	2018-07-06.1	PPE	97.4874371859297	0.672842524414063	11
2	2018-07-06.1	PPE	97.9899497487437	0.69710119541154	11
2	2018-07-06.1	PPE	98.4924623115578	0.718425944971235	11
2	2018-07-06.1	PPE	98.9949748743719	0.73410710423838	11
2	2018-07-06.1	PPE	99.4974874371859	0.747457983193821	11
2	2018-07-06.1	PPE	100	0.753969204152546	11
2	2018-07-06.1	PPE	0	0.766036630802945	12
2	2018-07-06.1	PPE	7.53768844221106	0.230644505233232	13
2	2018-07-06.1	PPE	8.04020100502512	0.220032585553249	13
2	2018-07-06.1	PPE	8.5427135678392	0.209715406840903	13
2	2018-07-06.1	PPE	9.04522613065327	0.201489024287616	13
2	2018-07-06.1	PPE	9.54773869346734	0.194885168784871	13
2	2018-07-06.1	PPE	10.0502512562814	0.189257269191985	13
2	2018-07-06.1	PPE	10.5527638190955	0.183630768778882	13
2	2018-07-06.1	PPE	11.0552763819095	0.178680268101547	13
2	2018-07-06.1	PPE	11.5577889447236	0.177832399584749	13
2	2018-07-06.1	PPE	12.0603015075377	0.183024504528603	13
2	2018-07-06.1	PPE	12.5628140703518	0.191331356728744	13
2	2018-07-06.1	PPE	13.0653266331658	0.201669328292329	13
2	2018-07-06.1	PPE	13.5678391959799	0.216004713336306	13
2	2018-07-06.1	PPE	14.070351758794	0.232010391009243	13
2	2018-07-06.1	PPE	14.572864321608	0.250852416227294	13
2	2018-07-06.1	PPE	15.0753768844221	0.270656063892991	13
2	2018-07-06.1	PPE	15.5778894472362	0.289389518475167	13
2	2018-07-06.1	PPE	16.0804020100502	0.307782338123217	13
2	2018-07-06.1	PPE	16.5829145728643	0.324764873554567	13
2	2018-07-06.1	PPE	17.0854271356784	0.341774817358167	13
2	2018-07-06.1	PPE	17.5879396984925	0.355372973406249	13
2	2018-07-06.1	PPE	18.0904522613065	0.362095709816171	13
2	2018-07-06.1	PPE	18.5929648241206	0.366270652023429	13
2	2018-07-06.1	PPE	19.0954773869347	0.372209661049784	13
2	2018-07-06.1	PPE	19.5979899497487	0.382294280014463	13
2	2018-07-06.1	PPE	20.1005025125628	0.395126335286904	13
2	2018-07-06.1	PPE	20.6030150753769	0.410046806134484	13
2	2018-07-06.1	PPE	21.105527638191	0.428050799772374	13
2	2018-07-06.1	PPE	21.608040201005	0.446098271131831	13
2	2018-07-06.1	PPE	22.1105527638191	0.463600013267279	13
2	2018-07-06.1	PPE	22.6130653266332	0.481102095090292	13
2	2018-07-06.1	PPE	23.1155778894472	0.49888635292544	13
2	2018-07-06.1	PPE	23.6180904522613	0.516961930717256	13
2	2018-07-06.1	PPE	24.1206030150754	0.532606497680542	13
2	2018-07-06.1	PPE	24.6231155778894	0.546847698347793	13
2	2018-07-06.1	PPE	25.1256281407035	0.558002582931194	13
2	2018-07-06.1	PPE	25.6281407035176	0.563451280926379	13
2	2018-07-06.1	PPE	26.1306532663317	0.567118248147054	13
2	2018-07-06.1	PPE	26.6331658291457	0.568370396342913	13
2	2018-07-06.1	PPE	27.1356783919598	0.566340982029576	13
2	2018-07-06.1	PPE	27.6381909547739	0.562520178780939	13
2	2018-07-06.1	PPE	28.1407035175879	0.558038165407503	13
2	2018-07-06.1	PPE	28.643216080402	0.551911254150169	13
2	2018-07-06.1	PPE	29.1457286432161	0.549008462253056	13
2	2018-07-06.1	PPE	29.6482412060301	0.552636706574919	13
2	2018-07-06.1	PPE	30.1507537688442	0.557663115698793	13
2	2018-07-06.1	PPE	30.6532663316583	0.557711047055553	13
2	2018-07-06.1	PPE	31.1557788944724	0.553342899434377	13
2	2018-07-06.1	PPE	31.6582914572864	0.54743777262659	13
2	2018-07-06.1	PPE	32.1608040201005	0.53993528148551	13
2	2018-07-06.1	PPE	32.6633165829146	0.530367079955962	13
2	2018-07-06.1	PPE	33.1658291457286	0.520151644462823	13
2	2018-07-06.1	PPE	33.6683417085427	0.508782232100545	13
2	2018-07-06.1	PPE	34.1708542713568	0.496469773431853	13
2	2018-07-06.1	PPE	34.6733668341709	0.48421459116938	13
2	2018-07-06.1	PPE	35.1758793969849	0.470378742406893	13
2	2018-07-06.1	PPE	35.678391959799	0.449807760408936	13
2	2018-07-06.1	PPE	36.1809045226131	0.416437506288778	13
2	2018-07-06.1	PPE	36.6834170854271	0.386139302944569	13
2	2018-07-06.1	PPE	37.1859296482412	0.36812042241285	13
2	2018-07-06.1	PPE	37.6884422110553	0.353227999928775	13
2	2018-07-06.1	PPE	38.1909547738693	0.335175398916477	13
2	2018-07-06.1	PPE	38.6934673366834	0.31379879946747	13
2	2018-07-06.1	PPE	39.1959798994975	0.290761352623515	13
2	2018-07-06.1	PPE	39.6984924623116	0.265986163266521	13
2	2018-07-06.1	PPE	40.2010050251256	0.239856778388207	13
2	2018-07-06.1	PPE	40.7035175879397	0.215265522942713	13
2	2018-07-06.1	PPE	41.2060301507538	0.192937687748209	13
2	2018-07-06.1	PPE	41.7085427135678	0.168931974972472	13
2	2018-07-06.1	PPE	42.2110552763819	0.139514530658117	13
2	2018-07-06.1	PPE	42.713567839196	0.106161763079955	13
2	2018-07-06.1	PPE	43.21608040201	0.0723426053532614	13
2	2018-07-06.1	PPE	43.7185929648241	0.0378540711084443	13
2	2018-07-06.1	PPE	44.2211055276382	0.00268232448626851	13
2	2018-07-06.1	PPE	44.7236180904523	-0.0335136373058894	13
2	2018-07-06.1	PPE	45.2261306532663	-0.0701715195109684	13
2	2018-07-06.1	PPE	45.7286432160804	-0.103917515020308	13
2	2018-07-06.1	PPE	46.2311557788945	-0.135150373637397	13
2	2018-07-06.1	PPE	46.7336683417085	-0.163797164943284	13
2	2018-07-06.1	PPE	47.2361809045226	-0.193009237150785	13
2	2018-07-06.1	PPE	47.7386934673367	-0.220369084381937	13
2	2018-07-06.1	PPE	48.2412060301508	-0.227108053047532	13
2	2018-07-06.1	PPE	48.7437185929648	-0.211116170177397	13
2	2018-07-06.1	PPE	49.2462311557789	-0.195601857449047	13
2	2018-07-06.1	PPE	49.748743718593	-0.19868940195987	13
2	2018-07-06.1	PPE	50.251256281407	-0.20890496705616	13
2	2018-07-06.1	PPE	50.7537688442211	-0.212280658945909	13
2	2018-07-06.1	PPE	51.2562814070352	-0.200483149724577	13
2	2018-07-06.1	PPE	51.7587939698492	-0.181608679753302	13
2	2018-07-06.1	PPE	52.2613065326633	-0.162743110878583	13
2	2018-07-06.1	PPE	52.7638190954774	-0.140545699289209	13
2	2018-07-06.1	PPE	53.2663316582915	-0.117237940468631	13
2	2018-07-06.1	PPE	53.7688442211055	-0.0926420853158927	13
2	2018-07-06.1	PPE	54.2713567839196	-0.0674271174930849	13
2	2018-07-06.1	PPE	54.7738693467337	-0.0425224513346615	13
2	2018-07-06.1	PPE	55.2763819095477	-0.0175907642634818	13
2	2018-07-06.1	PPE	55.7788944723618	0.00428708402714132	13
2	2018-07-06.1	PPE	56.2814070351759	0.0240880244871771	13
2	2018-07-06.1	PPE	56.78391959799	0.0403259097296782	13
2	2018-07-06.1	PPE	57.286432160804	0.050928624255149	13
2	2018-07-06.1	PPE	57.7889447236181	0.0591937304205123	13
2	2018-07-06.1	PPE	58.2914572864322	0.0627317996510801	13
2	2018-07-06.1	PPE	58.7939698492462	0.063559573979568	13
2	2018-07-06.1	PPE	59.2964824120603	0.0639827337684228	13
2	2018-07-06.1	PPE	59.7989949748744	0.0632730433398554	13
2	2018-07-06.1	PPE	60.3015075376884	0.0596813032685892	13
2	2018-07-06.1	PPE	60.8040201005025	0.0549462323282952	13
2	2018-07-06.1	PPE	61.3065326633166	0.0482555982867696	13
2	2018-07-06.1	PPE	61.8090452261307	0.0402463359418458	13
2	2018-07-06.1	PPE	62.3115577889447	0.0336049059394693	13
2	2018-07-06.1	PPE	62.8140703517588	0.0279283316063798	13
2	2018-07-06.1	PPE	63.3165829145729	0.0209724449140143	13
2	2018-07-06.1	PPE	63.8190954773869	0.00987607276714351	13
2	2018-07-06.1	PPE	64.321608040201	-0.00302628194614288	13
2	2018-07-06.1	PPE	64.8241206030151	-0.0133842795353881	13
2	2018-07-06.1	PPE	65.3266331658292	-0.0221247795117637	13
2	2018-07-06.1	PPE	65.8291457286432	-0.030507367439793	13
2	2018-07-06.1	PPE	66.3316582914573	-0.0394935948329054	13
2	2018-07-06.1	PPE	66.8341708542714	-0.0478857287716888	13
2	2018-07-06.1	PPE	67.3366834170854	-0.0537973729214739	13
2	2018-07-06.1	PPE	67.8391959798995	-0.0582130434000819	13
2	2018-07-06.1	PPE	68.3417085427136	-0.0618280204901105	13
2	2018-07-06.1	PPE	68.8442211055276	-0.0646663682900484	13
2	2018-07-06.1	PPE	69.3467336683417	-0.0671961052177891	13
2	2018-07-06.1	PPE	69.8492462311558	-0.0703155488140804	13
2	2018-07-06.1	PPE	70.3517587939699	-0.0737279970140542	13
2	2018-07-06.1	PPE	70.8542713567839	-0.0796093591072703	13
2	2018-07-06.1	PPE	71.356783919598	-0.126399724083037	13
2	2018-07-06.1	PPE	71.8592964824121	-0.205655545061994	13
2	2018-07-06.1	PPE	72.3618090452261	-0.238981378064309	13
2	2018-07-06.1	PPE	72.8643216080402	-0.250523687346453	13
2	2018-07-06.1	PPE	73.3668341708543	-0.259426051040425	13
2	2018-07-06.1	PPE	73.8693467336683	-0.270026515695394	13
2	2018-07-06.1	PPE	74.3718592964824	-0.2795324464108	13
2	2018-07-06.1	PPE	74.8743718592965	-0.284060999563677	13
2	2018-07-06.1	PPE	75.3768844221105	-0.286530920567678	13
2	2018-07-06.1	PPE	75.8793969849246	-0.287679936648941	13
2	2018-07-06.1	PPE	76.3819095477387	-0.287239276353605	13
2	2018-07-06.1	PPE	76.8844221105528	-0.285589077896322	13
2	2018-07-06.1	PPE	77.3869346733668	-0.275826740001951	13
2	2018-07-06.1	PPE	77.8894472361809	-0.202135130753347	13
2	2018-07-06.1	PPE	78.391959798995	-0.133764370815293	13
2	2018-07-06.1	PPE	78.8944723618091	-0.123502361022778	13
2	2018-07-06.1	PPE	79.3969849246231	-0.118953645674686	13
2	2018-07-06.1	PPE	79.8994974874372	-0.112722160097822	13
2	2018-07-06.1	PPE	80.4020100502513	-0.103826444621096	13
2	2018-07-06.1	PPE	80.9045226130653	-0.0938882400204385	13
2	2018-07-06.1	PPE	81.4070351758794	-0.0837085118015143	13
2	2018-07-06.1	PPE	81.9095477386935	-0.0728715492868239	13
2	2018-07-06.1	PPE	82.4120603015075	-0.0611641232669628	13
2	2018-07-06.1	PPE	82.9145728643216	-0.0480863772575054	13
2	2018-07-06.1	PPE	1.00502512562814	0.759359417097758	12
2	2018-07-06.1	PPE	1.50753768844221	0.750804957757782	12
2	2018-07-06.1	PPE	2.01005025125628	0.739583500532834	12
2	2018-07-06.1	PPE	2.51256281407035	0.726302723252876	12
2	2018-07-06.1	PPE	3.01507537688442	0.70999778768683	12
2	2018-07-06.1	PPE	3.51758793969849	0.691130990980327	12
2	2018-07-06.1	PPE	4.02010050251256	0.672673456348361	12
2	2018-07-06.1	PPE	4.52261306532663	0.654507674169441	12
2	2018-07-06.1	PPE	5.0251256281407	0.635506159482315	12
2	2018-07-06.1	PPE	5.52763819095477	0.6152270376467	12
2	2018-07-06.1	PPE	6.03015075376884	0.593678020971274	12
2	2018-07-06.1	PPE	6.53266331658291	0.569993272947769	12
2	2018-07-06.1	PPE	7.03517587939699	0.542662596156945	12
2	2018-07-06.1	PPE	7.53768844221106	0.517071530454636	12
2	2018-07-06.1	PPE	8.04020100502512	0.496548667222471	12
2	2018-07-06.1	PPE	8.5427135678392	0.478556935462438	12
2	2018-07-06.1	PPE	9.04522613065327	0.462631079385285	12
2	2018-07-06.1	PPE	9.54773869346734	0.448112584430869	12
2	2018-07-06.1	PPE	10.0502512562814	0.43581022636439	12
2	2018-07-06.1	PPE	10.5527638190955	0.42483402010616	12
2	2018-07-06.1	PPE	11.0552763819095	0.415567591611978	12
2	2018-07-06.1	PPE	11.5577889447236	0.413803734759842	12
2	2018-07-06.1	PPE	12.0603015075377	0.419652237001327	12
2	2018-07-06.1	PPE	12.5628140703518	0.424882761926223	12
2	2018-07-06.1	PPE	13.0653266331658	0.4233310086576	12
2	2018-07-06.1	PPE	13.5678391959799	0.419303374203378	12
2	2018-07-06.1	PPE	14.070351758794	0.418553277055824	12
2	2018-07-06.1	PPE	14.572864321608	0.427881997361869	12
2	2018-07-06.1	PPE	15.0753768844221	0.441623145595576	12
2	2018-07-06.1	PPE	15.5778894472362	0.454690190887742	12
2	2018-07-06.1	PPE	16.0804020100502	0.469052147635452	12
2	2018-07-06.1	PPE	16.5829145728643	0.480987797382941	12
2	2018-07-06.1	PPE	17.0854271356784	0.490677067338911	12
[truncated: 344,601+ more rows]
