# Supplementary material for: Normal variation in pelvic roll motion pattern during straight-line trot in hand in warmblood horses
Source: Sci Rep. 2023 Oct 10;13:17117. doi: 10.1038/s41598-023-44223-2 (PMC10564842; doi:10.1038/s41598-023-44223-2)
Supplement: Supplementary file 2 — Supplementary Information 2. [file 41598_2023_44223_MOESM2_ESM.xlsx]

## Sheet: Age and discipline
R-code: Influence of age, discipline. With interaction										R-code: Influence of age, discipline. Without interaction
> for (variable in 1:length(Variables))										> for (variable in 1:length(Variables))
+ {										+ {
+ # Select needed fileds from the data										+ # Select needed fileds from the data
+ indexes <- match( c(Variables[variable], 'horse_serial','age','discipline',										+ indexes <- match( c(Variables[variable], 'horse_serial','age','discipline',
+ 'stride_parameters_stride_speed' ), names(model_data))										+ 'stride_parameters_stride_speed' ), names(model_data))
+										+
+ data_model <- model_data[,indexes]										+ data_model <- model_data[,indexes]
+ colnames(data_model) <- c('Variable', 'Horse','age','discipline','speed')										+ colnames(data_model) <- c('Variable', 'Horse','age','discipline','speed')
+										+ data_model$Variable <- abs(data_model$Variable)
+ data_model$Variable <- abs(data_model$Variable)										+
+ modelT <- lmer( Variable ~ discipline*age + speed + (1| Horse) ,										+ modelT <- lmer(Variable ~ discipline + age + speed + (1| Horse) ,
+ data_model)										+ data_model)
+										+
+ print(Variables[variable])										+ print(Variables[variable])
+ print(summary(modelT))										+ print(summary(modelT))
+ print(anova(modelT,type="III"))										+ print(anova(modelT,type="III"))
+ print(summary(emmeans(modelT,pairwise ~discipline|age)))										+ print(summary(emmeans(modelT,pairwise ~discipline)))
+ print(summary(emtrends(modelT, ~discipline, var = "age")))										+ print(summary(emtrends(modelT, ~1, var = "age")))
+ }										+ }
[1] "Pelvis_roll_ROM"										[1] "Pelvis_roll_ROM"
Linear mixed model fit by REML. t-tests use Satterthwaite's method ['lmerModLmerTest']										Linear mixed model fit by REML. t-tests use Satterthwaite's method ['lmerModLmerTest']
Formula: Variable ~ discipline * age + speed + (1 | Horse)										Formula: Variable ~ discipline + age + speed + (1 | Horse)
Data: data_model										Data: data_model
REML criterion at convergence: 6024.8										REML criterion at convergence: 6022.8
Scaled residuals:										Scaled residuals:
Min 1Q Median 3Q Max										Min 1Q Median 3Q Max
-3.2762 -0.6540 -0.0502 0.6367 3.2913										-3.2737 -0.6521 -0.0508 0.6373 3.2888
Random effects:										Random effects:
Groups Name Variance Std.Dev.										Groups Name Variance Std.Dev.
Horse (Intercept) 4.034 2.009										Horse (Intercept) 3.993 1.998
Residual 2.052 1.432										Residual 2.052 1.432
Number of obs: 1598, groups: Horse, 98										Number of obs: 1598, groups: Horse, 98
Fixed effects:										Fixed effects:
Estimate Std. Error df t value Pr(>|t|)										Estimate Std. Error df t value Pr(>|t|)
(Intercept) 7.85403 0.87406 245.94550 8.986 <2e-16 ***										(Intercept) 7.711e+00 7.910e-01 3.214e+02 9.748 <2e-16 ***
disciplineother -1.34191 1.72162 93.10917 -0.779 0.438										disciplineother 1.607e-01 6.439e-01 9.447e+01 0.250 0.803
disciplineSJ 0.50915 1.32424 90.68626 0.384 0.702										disciplineSJ 1.405e-01 4.490e-01 9.310e+01 0.313 0.755
age 0.01331 0.08557 91.14081 0.155 0.877										age 3.032e-02 6.795e-02 9.319e+01 0.446 0.656
speed 0.10674 0.15981 1582.54747 0.668 0.504										speed 1.138e-01 1.596e-01 1.584e+03 0.713 0.476
disciplineother:age 0.18009 0.19474 92.09815 0.925 0.358										---
disciplineSJ:age -0.04907 0.17146 90.56352 -0.286 0.775										Signif. codes: 0 ‘***’ 0.001 ‘**’ 0.01 ‘*’ 0.05 ‘.’ 0.1 ‘ ’ 1
---
Signif. codes: 0 ‘***’ 0.001 ‘**’ 0.01 ‘*’ 0.05 ‘.’ 0.1 ‘ ’ 1										Correlation of Fixed Effects:
										(Intr) dscpln dscpSJ age
Correlation of Fixed Effects:										disciplnthr -0.112
(Intr) dscpln dscpSJ age speed dscpl:										disciplineSJ -0.224 0.300
disciplnthr -0.327										age -0.572 -0.167 -0.070
disciplineSJ -0.382 0.191										speed -0.718 0.067 0.046 -0.030
age -0.668 0.343 0.447										Type III Analysis of Variance Table with Satterthwaite's method
speed -0.657 0.059 0.011 -0.013										Sum Sq Mean Sq NumDF DenDF F value Pr(>F)
dscplnthr:g 0.321 -0.926 -0.197 -0.439 -0.036										discipline 0.25551 0.12775 2 93.65 0.0623 0.9397
discplnSJ:g 0.335 -0.171 -0.940 -0.499 0.004 0.219										age 0.40855 0.40855 1 93.19 0.1991 0.6565
Type III Analysis of Variance Table with Satterthwaite's method										speed 1.04231 1.04231 1 1583.85 0.5080 0.4761
Sum Sq Mean Sq NumDF DenDF F value Pr(>F)										$emmeans
discipline 1.85231 0.92615 2 91.89 0.4514 0.6382										discipline emmean SE df lower.CL upper.CL
age 0.99850 0.99850 1 91.59 0.4866 0.4872										D 8.34 0.289 94.7 7.76 8.91
speed 0.91522 0.91522 1 1582.55 0.4461 0.5043										other 8.50 0.571 95.0 7.36 9.63
discipline:age 2.26963 1.13482 2 91.34 0.5531 0.5771										SJ 8.48 0.343 93.3 7.80 9.16
$emmeans
age = 7.34:										Degrees-of-freedom method: kenward-roger
discipline emmean SE df lower.CL upper.CL										Confidence level used: 0.95
D 8.33 0.292 92.7 7.75 8.91
other 8.31 0.603 93.8 7.11 9.51										$contrasts
SJ 8.48 0.345 91.3 7.79 9.16										contrast estimate SE df t.ratio p.value
										D - other -0.1607 0.644 95.4 -0.250 0.9662
Degrees-of-freedom method: kenward-roger										D - SJ -0.1405 0.449 94.0 -0.313 0.9475
Confidence level used: 0.95										other - SJ 0.0203 0.665 94.5 0.030 0.9995
$contrasts										Degrees-of-freedom method: kenward-roger
age = 7.34:										P value adjustment: tukey method for comparing a family of 3 estimates
contrast estimate SE df t.ratio p.value
D - other 0.0205 0.670 94.0 0.031 0.9995										1 age.trend SE df lower.CL upper.CL
D - SJ -0.1491 0.452 92.0 -0.330 0.9417										overall 0.0303 0.068 94.1 -0.105 0.165
other - SJ -0.1697 0.694 93.1 -0.244 0.9676
										Results are averaged over the levels of: discipline
Degrees-of-freedom method: kenward-roger										Degrees-of-freedom method: kenward-roger
P value adjustment: tukey method for comparing a family of 3 estimates										Confidence level used: 0.95
discipline age.trend SE df lower.CL upper.CL
D 0.0133 0.0856 92.0 -0.157 0.183
other 0.1934 0.1750 93.3 -0.154 0.541
SJ -0.0358 0.1486 91.2 -0.331 0.259
Degrees-of-freedom method: kenward-roger
Confidence level used: 0.95
[1] "Pelvis_pitch_ROM"										[1] "Pelvis_pitch_ROM"
Linear mixed model fit by REML. t-tests use Satterthwaite's method ['lmerModLmerTest']										Linear mixed model fit by REML. t-tests use Satterthwaite's method ['lmerModLmerTest']
Formula: Variable ~ discipline * age + speed + (1 | Horse)										Formula: Variable ~ discipline + age + speed + (1 | Horse)
Data: data_model										Data: data_model
REML criterion at convergence: 4591.3										REML criterion at convergence: 4588.6
Scaled residuals:										Scaled residuals:
Min 1Q Median 3Q Max										Min 1Q Median 3Q Max
-4.6036 -0.6186 -0.0707 0.5494 5.1294										-4.6052 -0.6188 -0.0717 0.5480 5.1291
Random effects:										Random effects:
Groups Name Variance Std.Dev.										Groups Name Variance Std.Dev.
Horse (Intercept) 4.0126 2.0031										Horse (Intercept) 3.9461 1.9865
Residual 0.8468 0.9202										Residual 0.8468 0.9202
Number of obs: 1560, groups: Horse, 98										Number of obs: 1560, groups: Horse, 98
Fixed effects:										Fixed effects:
Estimate Std. Error df t value Pr(>|t|)										Estimate Std. Error df t value Pr(>|t|)
(Intercept) 12.95972 0.75527 161.02213 17.159 <2e-16 ***										(Intercept) 13.2026 0.6617 197.2305 19.952 <2e-16 ***
disciplineother -1.45156 1.69570 92.55492 -0.856 0.3942										disciplineother -2.0577 0.6330 94.4761 -3.251 0.0016 **
disciplineSJ -0.13994 1.30894 91.39440 -0.107 0.9151										disciplineSJ -0.9262 0.4421 93.6060 -2.095 0.0389 *
age -0.13620 0.08455 91.67768 -1.611 0.1106										age -0.1710 0.0669 93.6671 -2.556 0.0122 *
speed -0.25447 0.10671 1537.19348 -2.385 0.0172 *										speed -0.2550 0.1066 1539.4904 -2.391 0.0169 *
disciplineother:age -0.07791 0.19208 92.04219 -0.406 0.6860										---
disciplineSJ:age -0.10876 0.16952 91.34662 -0.642 0.5227										Signif. codes: 0 ‘***’ 0.001 ‘**’ 0.01 ‘*’ 0.05 ‘.’ 0.1 ‘ ’ 1
---
Signif. codes: 0 ‘***’ 0.001 ‘**’ 0.01 ‘*’ 0.05 ‘.’ 0.1 ‘ ’ 1										Correlation of Fixed Effects:
										(Intr) dscpln dscpSJ age
Correlation of Fixed Effects:										disciplnthr -0.104
(Intr) dscpln dscpSJ age speed dscpl:										disciplineSJ -0.244 0.299
disciplnthr -0.351										age -0.687 -0.165 -0.069
disciplineSJ -0.432 0.191										speed -0.573 0.047 0.032 -0.022
age -0.769 0.345 0.447										Type III Analysis of Variance Table with Satterthwaite's method
speed -0.507 0.041 0.007 -0.010										Sum Sq Mean Sq NumDF DenDF F value Pr(>F)
dscplnthr:g 0.353 -0.926 -0.197 -0.440 -0.024										discipline 10.1195 5.0598 2 93.98 5.9754 0.003607 **
discplnSJ:g 0.384 -0.172 -0.940 -0.499 0.004 0.219										age 5.5332 5.5332 1 93.67 6.5346 0.012188 *
Type III Analysis of Variance Table with Satterthwaite's method										speed 4.8427 4.8427 1 1539.49 5.7190 0.016901 *
Sum Sq Mean Sq NumDF DenDF F value Pr(>F)										---
discipline 0.6233 0.3117 2 91.97 0.3681 0.69309										Signif. codes: 0 ‘***’ 0.001 ‘**’ 0.01 ‘*’ 0.05 ‘.’ 0.1 ‘ ’ 1
age 5.1286 5.1286 1 91.81 6.0568 0.01572 *										$emmeans
speed 4.8158 4.8158 1 1537.19 5.6873 0.01721 *										discipline emmean SE df lower.CL upper.CL
discipline:age 0.4110 0.2055 2 91.70 0.2427 0.78503										D 11.05 0.285 94.3 10.48 11.6
---										other 8.99 0.561 94.7 7.87 10.1
Signif. codes: 0 ‘***’ 0.001 ‘**’ 0.01 ‘*’ 0.05 ‘.’ 0.1 ‘ ’ 1										SJ 10.12 0.338 93.6 9.45 10.8
$emmeans
age = 7.33:										Degrees-of-freedom method: kenward-roger
discipline emmean SE df lower.CL upper.CL										Confidence level used: 0.95
D 11.06 0.288 92.3 10.49 11.6
other 9.04 0.595 93.0 7.86 10.2										$contrasts
SJ 10.12 0.341 91.6 9.45 10.8										contrast estimate SE df t.ratio p.value
										D - other 2.058 0.633 94.8 3.251 0.0045
Degrees-of-freedom method: kenward-roger										D - SJ 0.926 0.442 94.0 2.095 0.0963
Confidence level used: 0.95										other - SJ -1.132 0.655 94.4 -1.728 0.2001
$contrasts										Degrees-of-freedom method: kenward-roger
age = 7.33:										P value adjustment: tukey method for comparing a family of 3 estimates
contrast estimate SE df t.ratio p.value
D - other 2.022 0.661 93.1 3.060 0.0081										1 age.trend SE df lower.CL upper.CL
D - SJ 0.937 0.446 92.0 2.100 0.0954										overall -0.171 0.0669 94 -0.304 -0.0382
other - SJ -1.086 0.685 92.6 -1.584 0.2575
										Results are averaged over the levels of: discipline
Degrees-of-freedom method: kenward-roger										Degrees-of-freedom method: kenward-roger
P value adjustment: tukey method for comparing a family of 3 estimates										Confidence level used: 0.95
discipline age.trend SE df lower.CL upper.CL
D -0.136 0.0845 92.0 -0.304 0.0317
other -0.214 0.1725 92.5 -0.557 0.1285
SJ -0.245 0.1469 91.6 -0.537 0.0469
Degrees-of-freedom method: kenward-roger
Confidence level used: 0.95
[1] "Pelvis_yaw_ROM"										[1] "Pelvis_yaw_ROM"
Linear mixed model fit by REML. t-tests use Satterthwaite's method ['lmerModLmerTest']										Linear mixed model fit by REML. t-tests use Satterthwaite's method ['lmerModLmerTest']
Formula: Variable ~ discipline * age + speed + (1 | Horse)										Formula: Variable ~ discipline + age + speed + (1 | Horse)
Data: data_model										Data: data_model
REML criterion at convergence: 3690.8										REML criterion at convergence: 3686.6
Scaled residuals:										Scaled residuals:
Min 1Q Median 3Q Max										Min 1Q Median 3Q Max
-3.3408 -0.6137 -0.0526 0.5462 3.3070										-3.3355 -0.6142 -0.0494 0.5514 3.3054
Random effects:										Random effects:
Groups Name Variance Std.Dev.										Groups Name Variance Std.Dev.
Horse (Intercept) 1.2925 1.1369										Horse (Intercept) 1.2817 1.1321
Residual 0.4906 0.7004										Residual 0.4906 0.7005
Number of obs: 1560, groups: Horse, 98										Number of obs: 1560, groups: Horse, 98
Fixed effects:										Fixed effects:
Estimate Std. Error df t value Pr(>|t|)										Estimate Std. Error df t value Pr(>|t|)
(Intercept) 6.24585 0.46987 213.55909 13.293 < 2e-16 ***										(Intercept) 6.15876 0.42141 274.39947 14.615 <2e-16 ***
disciplineother -1.17844 0.96974 92.97083 -1.215 0.22736										disciplineother -0.26420 0.36345 94.80590 -0.727 0.4691
disciplineSJ 0.42274 0.74675 90.94658 0.566 0.57271										disciplineSJ 0.21307 0.25339 93.31327 0.841 0.4026
age -0.06971 0.04826 91.44818 -1.444 0.15207										age -0.05887 0.03835 93.42903 -1.535 0.1282
speed -0.20794 0.08013 1552.91501 -2.595 0.00955 **										speed -0.20462 0.08006 1554.87860 -2.556 0.0107 *
disciplineother:age 0.10972 0.10973 92.08494 1.000 0.31998										---
disciplineSJ:age -0.02782 0.09670 90.86376 -0.288 0.77424										Signif. codes: 0 ‘***’ 0.001 ‘**’ 0.01 ‘*’ 0.05 ‘.’ 0.1 ‘ ’ 1
---
Signif. codes: 0 ‘***’ 0.001 ‘**’ 0.01 ‘*’ 0.05 ‘.’ 0.1 ‘ ’ 1										Correlation of Fixed Effects:
										(Intr) dscpln dscpSJ age
Correlation of Fixed Effects:										disciplnthr -0.110
(Intr) dscpln dscpSJ age speed dscpl:										disciplineSJ -0.231 0.300
disciplnthr -0.335										age -0.610 -0.166 -0.070
disciplineSJ -0.399 0.191										speed -0.675 0.061 0.042 -0.029
age -0.702 0.343 0.447										Type III Analysis of Variance Table with Satterthwaite's method
speed -0.612 0.053 0.009 -0.014										Sum Sq Mean Sq NumDF DenDF F value Pr(>F)
dscplnthr:g 0.332 -0.926 -0.197 -0.439 -0.032										discipline 0.8637 0.4318 2 93.95 0.8801 0.41812
discplnSJ:g 0.351 -0.172 -0.940 -0.499 0.005 0.219										age 1.1559 1.1559 1 93.43 2.3559 0.12819
Type III Analysis of Variance Table with Satterthwaite's method										speed 3.2047 3.2047 1 1554.88 6.5318 0.01069 *
Sum Sq Mean Sq NumDF DenDF F value Pr(>F)										---
discipline 1.0490 0.5245 2 91.95 1.0691 0.347556										Signif. codes: 0 ‘***’ 0.001 ‘**’ 0.01 ‘*’ 0.05 ‘.’ 0.1 ‘ ’ 1
age 0.4162 0.4162 1 91.68 0.8484 0.359426										$emmeans
speed 3.3038 3.3038 1 1552.92 6.7339 0.009549 **										discipline emmean SE df lower.CL upper.CL
discipline:age 0.6230 0.3115 2 91.48 0.6349 0.532301										D 5.00 0.163 94.6 4.68 5.33
---										other 4.74 0.322 95.2 4.10 5.38
Signif. codes: 0 ‘***’ 0.001 ‘**’ 0.01 ‘*’ 0.05 ‘.’ 0.1 ‘ ’ 1										SJ 5.22 0.194 93.3 4.83 5.60
$emmeans
age = 7.33:										Degrees-of-freedom method: kenward-roger
discipline emmean SE df lower.CL upper.CL										Confidence level used: 0.95
D 5.00 0.164 92.5 4.67 5.32
other 4.62 0.340 93.8 3.95 5.30										$contrasts
SJ 5.22 0.194 91.3 4.83 5.60										contrast estimate SE df t.ratio p.value
										D - other 0.264 0.363 95.4 0.727 0.7482
Degrees-of-freedom method: kenward-roger										D - SJ -0.213 0.253 93.9 -0.841 0.6787
Confidence level used: 0.95										other - SJ -0.477 0.376 94.6 -1.271 0.4152
$contrasts										Degrees-of-freedom method: kenward-roger
age = 7.33:										P value adjustment: tukey method for comparing a family of 3 estimates
contrast estimate SE df t.ratio p.value
D - other 0.375 0.378 93.9 0.990 0.5847										1 age.trend SE df lower.CL upper.CL
D - SJ -0.219 0.255 91.9 -0.860 0.6669										overall -0.0589 0.0384 94 -0.135 0.0173
other - SJ -0.593 0.392 93.1 -1.515 0.2885
										Results are averaged over the levels of: discipline
Degrees-of-freedom method: kenward-roger										Degrees-of-freedom method: kenward-roger
P value adjustment: tukey method for comparing a family of 3 estimates										Confidence level used: 0.95
discipline age.trend SE df lower.CL upper.CL
D -0.0697 0.0483 92.0 -0.166 0.0261
other 0.0400 0.0986 92.9 -0.156 0.2358
SJ -0.0975 0.0838 91.2 -0.264 0.0689
Degrees-of-freedom method: kenward-roger
Confidence level used: 0.95

## Sheet: Speed + qq-plots
R code
for (variable in 1:length(Variables))
+ {
+ # Select needed fileds from the data
+ indexes <- match( c(Variables[variable], 'horse_serial','age','discipline',
+ 'stride_parameters_stride_speed' ), names(model_data))
+
+ data_model <- model_data[,indexes]
+ colnames(data_model) <- c('Variable', 'Horse','age','discipline','speed')
+ data_model$Variable <- abs(data_model$Variable)
+
+ modelT <- lmer(Variable ~ speed + (1| Horse) ,
+ data_model)
+ print(Variables[variable])
+ print(summary(modelT))
+
+ qqnorm(residuals(modelT), main = Variables[variable])
+ qqline(residuals(modelT))
+
+ #emmeans for only intercept (whole group)
+ emms<-emmeans(modelT,~ 1)
+ print(summary(emms))
+ #PE
+ print(predict(emms, interval = ("prediction"), level = 0.95))
+ }
[1] "Pelvis_roll_ROM"
Linear mixed model fit by REML. t-tests use Satterthwaite's method ['lmerModLmerTest']
Formula: Variable ~ speed + (1 | Horse)
Data: data_model
REML criterion at convergence: 6136.7
Scaled residuals:
Min 1Q Median 3Q Max
-3.2625 -0.6523 -0.0503 0.6318 3.2845
Random effects:
Groups Name Variance Std.Dev.
Horse (Intercept) 3.87 1.967
Residual 2.07 1.439
Number of obs: 1625, groups: Horse, 100
Fixed effects:
Estimate Std. Error df t value Pr(>|t|)
(Intercept) 8.091e+00 6.006e-01 1.266e+03 13.471 <2e-16 ***
speed 9.673e-02 1.588e-01 1.607e+03 0.609 0.542
---
Signif. codes: 0 ‘***’ 0.001 ‘**’ 0.01 ‘*’ 0.05 ‘.’ 0.1 ‘ ’ 1
Correlation of Fixed Effects:
(Intr)
speed -0.943
1 emmean SE df lower.CL upper.CL
overall 8.43 0.2 98.9 8.04 8.83
Degrees-of-freedom method: kenward-roger
Confidence level used: 0.95
1 prediction SE df lower.PL upper.PL
overall 8.43 1.45 98.9 5.55 11.3
Degrees-of-freedom method: kenward-roger
Prediction intervals and SEs are based on an error SD of 1.4389
Confidence level used: 0.95
[1] "Pelvis_pitch_ROM"
Linear mixed model fit by REML. t-tests use Satterthwaite's method ['lmerModLmerTest']
Formula: Variable ~ speed + (1 | Horse)
Data: data_model
REML criterion at convergence: 4680.8
Scaled residuals:
Min 1Q Median 3Q Max
-4.5932 -0.6173 -0.0669 0.5517 5.1378
Random effects:
Groups Name Variance Std.Dev.
Horse (Intercept) 4.6353 2.1530
Residual 0.8459 0.9197
Number of obs: 1586, groups: Horse, 100
Fixed effects:
Estimate Std. Error df t value Pr(>|t|)
(Intercept) 11.3525 0.4367 905.3279 25.994 <2e-16 ***
speed -0.2546 0.1063 1562.0752 -2.396 0.0167 *
---
Signif. codes: 0 ‘***’ 0.001 ‘**’ 0.01 ‘*’ 0.05 ‘.’ 0.1 ‘ ’ 1
Correlation of Fixed Effects:
(Intr)
speed -0.868
1 emmean SE df lower.CL upper.CL
overall 10.5 0.217 99 10 10.9
Degrees-of-freedom method: kenward-roger
Confidence level used: 0.95
1 prediction SE df lower.PL upper.PL
overall 10.5 0.945 99 8.58 12.3
Degrees-of-freedom method: kenward-roger
Prediction intervals and SEs are based on an error SD of 0.91972
Confidence level used: 0.95
[1] "Pelvis_yaw_ROM"
Linear mixed model fit by REML. t-tests use Satterthwaite's method ['lmerModLmerTest']
Formula: Variable ~ speed + (1 | Horse)
Data: data_model
REML criterion at convergence: 3738.2
Scaled residuals:
Min 1Q Median 3Q Max
-3.3609 -0.6127 -0.0576 0.5446 3.3212
Random effects:
Groups Name Variance Std.Dev.
Horse (Intercept) 1.2935 1.1373
Residual 0.4877 0.6984
Number of obs: 1586, groups: Horse, 100
Fixed effects:
Estimate Std. Error df t value Pr(>|t|)
(Intercept) 5.7827 0.3055 1197.8779 18.925 < 2e-16 ***
speed -0.2114 0.0793 1583.5850 -2.665 0.00777 **
---
Signif. codes: 0 ‘***’ 0.001 ‘**’ 0.01 ‘*’ 0.05 ‘.’ 0.1 ‘ ’ 1
Correlation of Fixed Effects:
(Intr)
speed -0.926
1 emmean SE df lower.CL upper.CL
overall 5.03 0.115 98.9 4.8 5.26
Degrees-of-freedom method: kenward-roger
Confidence level used: 0.95
1 prediction SE df lower.PL upper.PL
overall 5.03 0.708 98.9 3.63 6.44
Degrees-of-freedom method: kenward-roger
Prediction intervals and SEs are based on an error SD of 0.69838
Confidence level used: 0.95
