# Supplementary material for: Normal variation in pelvic roll motion pattern during straight-line trot in hand in warmblood horses
Source: Sci Rep. 2023 Oct 10;13:17117. doi: 10.1038/s41598-023-44223-2 (PMC10564842; doi:10.1038/s41598-023-44223-2)
Supplement: Supplementary file 3 — Supplementary Information 3. [file 41598_2023_44223_MOESM3_ESM.xlsx]

## Sheet: Flexmix models
	A. One cluster group												B. Two cluster groups												C. Three cluster groups												D. Four cluster groups
	mod1 <- flexmix(.~.|horse_serial, model = FLXMRlmm(roll_norm ~ sin((index/100)*2*pi)+cos((index/100)*6*pi),												mod2 <- flexmix(.~.|horse_serial, model = FLXMRlmm(roll_norm ~ sin((index/100)*2*pi)+cos((index/100)*6*pi),												mod3 <- flexmix(.~.|horse_serial, model = FLXMRlmm(roll_norm ~ sin((index/100)*2*pi)+cos((index/100)*6*pi),												mod4 <- flexmix(.~.|horse_serial, model = FLXMRlmm(roll_norm ~ sin((index/100)*2*pi)+cos((index/100)*6*pi),
	random = ~ 1),												random = ~ 1),												random = ~ 1),												random = ~ 1),
	data = dataGAMmean,												data = dataGAMmean,												data = dataGAMmean,												data = dataGAMmean,
	control = list(tolerance = 10^-3,verbose = 0),												control = list(tolerance = 10^-3,verbose = 0),												control = list(tolerance = 10^-3,verbose = 0),												control = list(tolerance = 10^-3,verbose = 0),
	k = 1)												k = 2, cluster = rep(rep(1:2, each = 10), 25))												k = 3, cluster = rep(rep(1:3, each = 10), 25))												k = 4, cluster = rep(rep(1:4, each = 10), 25))
	> parameters(mod1)												parameters(mod2)
	Comp.1												Comp.1 Comp.2
	coef.(Intercept) -0.05595765												coef.(Intercept) -0.04931590 -0.062627116												parameters(mod3)												Comp.1 Comp.2 Comp.3 Comp.4
	coef.sin((index/100) * 2 * pi) 0.33488890												coef.sin((index/100) * 2 * pi) 0.25466499 0.392777575												Comp.1 Comp.2 Comp.3												coef.(Intercept) -0.05042398 -0.061515338 -0.05042398 -0.061515338
	coef.cos((index/100) * 6 * pi) 0.13770875												coef.cos((index/100) * 6 * pi) 0.16660019 0.116861013												coef.(Intercept) -0.056079255 -0.05565236 -0.05677453												coef.sin((index/100) * 2 * pi) 0.24930637 0.390292759 0.24930637 0.390292759
	sigma2.Random 0.09182913												sigma2.Random 0.10654798 0.080524707												coef.sin((index/100) * 2 * pi) 0.409295003 0.34817127 0.18930444												coef.cos((index/100) * 6 * pi) 0.16662312 0.118990359 0.16662312 0.118990359
	sigma2.Residual 0.01640043												sigma2.Residual 0.02056941 0.008869309												coef.cos((index/100) * 6 * pi) 0.108592154 0.13842123 0.17834037												sigma2.Random 0.11064896 0.079058249 0.11064896 0.079058249
																									sigma2.Random 0.077503444 0.10053997 0.08854391												sigma2.Residual 0.02100216 0.009063914 0.02100216 0.009063914
	> summary(mod1) #detta fungerar																								sigma2.Residual 0.004628361 0.01348748 0.02532496
													> summary(mod2)
	Call:																																				> summary(mod4)
	flexmix(formula = . ~ . | horse_serial, data = dataGAMmean, k = 1, model = FLXMRlmm(roll_norm ~												Call:												> summary(mod3)
	sin((index/100) * 2 * pi) + cos((index/100) * 6 * pi), random = ~1),												flexmix(formula = . ~ . | horse_serial, data = dataGAMmean, k = 2, cluster = rep(rep(1:2,																								Call:
	control = list(tolerance = 10^-3, verbose = 0))												each = 10), 25), model = FLXMRlmm(roll_norm ~ sin((index/100) * 2 *												Call:												flexmix(formula = . ~ . | horse_serial, data = dataGAMmean, k = 4, cluster = rep(rep(1:4,
													pi) + cos((index/100) * 6 * pi), random = ~1), control = list(tolerance = 10^-3,												flexmix(formula = . ~ . | horse_serial, data = dataGAMmean, k = 3, cluster = rep(rep(1:3,												each = 10), 25), model = FLXMRlmm(roll_norm ~ sin((index/100) * 2 *
	prior size post>0 ratio												verbose = 0))												each = 10), 25), model = FLXMRlmm(roll_norm ~ sin((index/100) * 2 *												pi) + cos((index/100) * 6 * pi), random = ~1), control = list(tolerance = 10^-3,
	Comp.1 1 20000 20000 1																								pi) + cos((index/100) * 6 * pi), random = ~1), control = list(tolerance = 10^-3,												verbose = 0))
													prior size post>0 ratio												verbose = 0))
	'log Lik.' 12374.7 (df=5)												Comp.1 0.407 8200 8800 0.932																								prior size post>0 ratio
	AIC: -24739.4 BIC: -24699.88												Comp.2 0.593 11800 12400 0.952												prior size post>0 ratio												Comp.1 0.19 3769 8400 0.449
																									Comp.1 0.280 5600 5600 1.000												Comp.2 0.31 6158 13000 0.474
													'log Lik.' 14917.54 (df=11)												Comp.2 0.525 10600 11000 0.964												Comp.3 0.19 3831 8400 0.456
													AIC: -29813.09 BIC: -29726.15												Comp.3 0.195 3800 4400 0.864												Comp.4 0.31 6242 13000 0.480
																									'log Lik.' 16000.02 (df=17)												'log Lik.' 14927.83 (df=23)
																									AIC: -31966.04 BIC: -31831.68												AIC: -29809.66 BIC: -29627.88
